# Supplementary material for: Fibroblasts Promote Resistance to KRAS Silencing in Colorectal Cancer Cells
Source: Cancers (Basel). 2024 Jul 20;16(14):2595. doi: 10.3390/cancers16142595 (PMC11274566; doi:10.3390/cancers16142595)
Supplement: Supplementary file 1 [file cancers-16-02595-s001.zip]

Archive with 3 entries (3 files):
- Supplementary Figure S1.png
- Supplementary Figure S2.pdf
- Supplementary Table S1.xlsx
