# Supplementary material for: Fibroblasts Promote Resistance to KRAS Silencing in Colorectal Cancer Cells
Source: Cancers (Basel). 2024 Jul 20;16(14):2595. doi: 10.3390/cancers16142595 (PMC11274566; doi:10.3390/cancers16142595)
Supplement: Supplementary file 1 [file cancers-16-02595-s001.zip › Supplementary Table S1.xlsx]

## Sheet: LISTA_1_FC_2.5x
List of genes with a 2.5 Fold Change (FC)
FC Log 2: 1,32 e -1,32 + 20 reads in at least one of the conditions								4192 genes
FC Real: 0,4x e 2,5x + 20 reads in at least one of the conditions
Gene Symbol	Target	#READS: Cond. Media	#READS: Ctrl Media	RPM: Cond. Media	RPM: Ctrl Media	Cond. Media Avg (log2)	Ctrl Media Avg (log2)	Fold Change
ADAM19	AMPL16635911	4849	183	207.324	8.75	7.7	3.29	21.37
DKK1	AMPL12114372	1149	87	49.127	4.16	5.65	2.37	9.71
MAML2	AMPL15506417	372	40	15.905	1.913	4.08	1.54	5.8
TNS4	AMPL18381771	1155	162	49.383	7.746	5.65	3.13	5.76
LINC00326	AMPL19125946	156	12	6.67	0.574	2.94	0.65	4.87
NR2F2	AMPL36860223	3711	725	158.668	34.667	7.32	5.16	4.48
ANKH	AMPL17976517	1771	350	75.721	16.736	6.26	4.15	4.33
PHC2	AMPL21080101	563	102	24.072	4.877	4.65	2.56	4.27
SCARNA5	AMPL20731539	1033	205	44.167	9.802	5.5	3.43	4.18
KIAA0040	AMPL10721710	454	82	19.411	3.921	4.35	2.3	4.15
SUSD2	AMPL33444806	165	20	7.055	0.956	3.01	0.97	4.12
TNFRSF6B	AMPL27154192	303	50	12.955	2.391	3.8	1.76	4.12
SERPINA3	AMPL1082813	79	2	3.378	0.096	2.13	0.13	3.99
HAS2	AMPL27070456	87	4	3.72	0.191	2.24	0.25	3.96
ANO1	AMPL34146591	3483	823	148.919	39.353	7.23	5.33	3.72
MANSC4	AMPL7880194	80	4	3.42	0.191	2.14	0.25	3.71
NES	AMPL13097364	624	136	26.68	6.503	4.79	2.91	3.69
CCDC88A	AMPL3919131	233	42	9.962	2.008	3.45	1.59	3.64
CTSL2	AMPL8502736	465	99	19.882	4.734	4.38	2.52	3.64
HOXA3	AMPL14411825	293	59	12.528	2.821	3.76	1.93	3.54
LOXL2	AMPL7633388	507	118	21.677	5.642	4.5	2.73	3.41
CTHRC1	AMPL35213541	721	174	30.827	8.32	4.99	3.22	3.41
SOCS3	AMPL29197731	194	37	8.295	1.769	3.22	1.47	3.36
MSX1	AMPL9921152	3052	806	130.491	38.54	7.04	5.31	3.33
PHOSPHO1	AMPL15982959	61	2	2.608	0.096	1.85	0.13	3.29
ATOX1	AMPL27958934	3119	838	133.356	40.071	7.07	5.36	3.27
SERPINA5	AMPL4618898	280	64	11.972	3.06	3.7	2.02	3.2
ETV4	AMPL9806614	1475	400	63.065	19.127	6	4.33	3.18
HLA-DRB1	AMPL7334501	418	104	17.872	4.973	4.24	2.58	3.16
PSMB9	AMPL6936443	524	134	22.404	6.407	4.55	2.89	3.16
REEP2	AMPL33143477	196	43	8.38	2.056	3.23	1.61	3.07
HIVEP3	AMPL3144004	204	46	8.722	2.2	3.28	1.68	3.04
SCARNA10	AMPL20883823	2099	606	89.745	28.977	6.5	4.91	3.03
SNORD15B	AMPL22522673	7456	2188	318.789	104.623	8.32	6.72	3.03
KLF10	AMPL26831751	2957	862	126.43	41.218	6.99	5.4	3.02
PKIB	AMPL20811344	1105	314	47.245	15.015	5.59	4	3.01
BCL3	AMPL30061620	215	51	9.193	2.439	3.35	1.78	2.96
SEMA3A	AMPL27040400	478	131	20.437	6.264	4.42	2.86	2.95
VIM	AMPL7001318	122	24	5.216	1.148	2.64	1.1	2.89
PADI2	AMPL13243007	87	14	3.72	0.669	2.24	0.74	2.83
TGM2	AMPL29137842	204	51	8.722	2.439	3.28	1.78	2.83
LCA5	AMPL2410261	112	22	4.789	1.052	2.53	1.04	2.82
PLA2G7	AMPL8302951	357	100	15.264	4.782	4.02	2.53	2.81
NKD1	AMPL16515748	516	151	22.062	7.22	4.53	3.04	2.81
NCMAP	AMPL986082	92	16	3.934	0.765	2.3	0.82	2.8
SSB	AMPL10151696	1647	513	70.419	24.53	6.16	4.67	2.8
HLA-DPB1	AMPL8574636	85	14	3.634	0.669	2.21	0.74	2.78
LZTS1	AMPL35329081	153	36	6.542	1.721	2.91	1.44	2.77
ITPKA	AMPL8719639	173	43	7.397	2.056	3.07	1.61	2.75
PPARG	AMPL33781757	921	287	39.378	13.723	5.34	3.88	2.74
SPARC	AMPL10760438	43	1	1.839	0.048	1.51	0.07	2.71
SSFA2	AMPL1128311	20151	6641	861.576	317.552	9.75	8.32	2.71
NAV3	AMPL25392028	345	101	14.751	4.83	3.98	2.54	2.7
PTGES3	AMPL13268836	9685	3212	414.092	153.588	8.7	7.27	2.69
DNM3	AMPL30542689	111	24	4.746	1.148	2.52	1.1	2.68
FN1	AMPL22100534	138	33	5.9	1.578	2.79	1.37	2.68
TINAGL1	AMPL36900745	700	220	29.929	10.52	4.95	3.53	2.68
COL9A3	AMPL11966824	750	237	32.067	11.333	5.05	3.62	2.68
POP1	AMPL4309076	583	184	24.927	8.798	4.7	3.29	2.65
DEPDC1	AMPL3993420	2073	687	88.633	32.85	6.49	5.08	2.65
SNORA9	AMPL19805568	2458	817	105.094	39.066	6.73	5.32	2.65
PADI3	AMPL32150944	53	5	2.266	0.239	1.71	0.31	2.64
IQGAP2	AMPL12415347	245	70	10.475	3.347	3.52	2.12	2.64
UBASH3B	AMPL16229993	1228	404	52.504	19.318	5.74	4.34	2.63
DRD1	AMPL6287916	61	8	2.608	0.383	1.85	0.47	2.61
PGF	AMPL7650673	139	35	5.943	1.674	2.8	1.42	2.6
MUM1L1	AMPL7788082	906	300	38.737	14.345	5.31	3.94	2.59
FGF9	AMPL8228075	921	305	39.378	14.584	5.34	3.96	2.59
CDKN2A	AMPL5818577	132	33	5.644	1.578	2.73	1.37	2.58
PLA2G4A	AMPL35365475	334	103	14.281	4.925	3.93	2.57	2.58
SNORA24	AMPL20728384	4058	1394	173.504	66.657	7.45	6.08	2.58
ANKRD22	AMPL34511957	117	28	5.002	1.339	2.59	1.23	2.57
LINC00460	AMPL38322273	243	72	10.39	3.443	3.51	2.15	2.56
POLR3G	AMPL29377919	523	170	22.361	8.129	4.55	3.19	2.56
HPCAL4	AMPL31021208	113	27	4.831	1.291	2.54	1.2	2.55
MARCKSL1	AMPL35267783	737	246	31.511	11.763	5.02	3.67	2.55
TNIK	AMPL25300972	2637	912	112.748	43.609	6.83	5.48	2.55
CRABP2	AMPL8941304	11317	3962	483.87	189.451	8.92	7.57	2.55
C2CD4C	AMPL2307970	158	43	6.755	2.056	2.96	1.61	2.54
CHAC2	AMPL2234757	391	125	16.718	5.977	4.15	2.8	2.54
NUP205	AMPL24960123	865	292	36.984	13.963	5.25	3.9	2.54
ETV1	AMPL9253281	1668	577	71.317	27.59	6.18	4.84	2.53
ZCCHC12	AMPL16408671	41	2	1.753	0.096	1.46	0.13	2.51
TNS3	AMPL34864541	652	220	27.877	10.52	4.85	3.53	2.51
MAMLD1	AMPL10674806	231	70	9.877	3.347	3.44	2.12	2.5
RTBDN	AMPL15097365	738	251	31.554	12.002	5.02	3.7	2.5
EFNB2	AMPL30285103	1799	631	76.918	30.172	6.28	4.96	2.5
TEX19	AMPL21742628	71	13	3.036	0.622	2.01	0.7	2.49
IGF2BP3	AMPL12665155	1640	577	70.12	27.59	6.15	4.84	2.49
EZH2	AMPL27926041	2448	868	104.667	41.505	6.72	5.41	2.49
EBF2	AMPL37217218	43	3	1.839	0.143	1.51	0.19	2.48
LPAR3	AMPL12623414	337	109	14.409	5.212	3.95	2.64	2.48
SERPINF1	AMPL7191165	40	2	1.71	0.096	1.44	0.13	2.47
KCNS3	AMPL11949885	112	28	4.789	1.339	2.53	1.23	2.47
IL22RA1	AMPL36318463	111	28	4.746	1.339	2.52	1.23	2.46
SNORA21	AMPL21238061	2193	785	93.764	37.536	6.57	5.27	2.46
CCNF	AMPL9291217	534	183	22.832	8.75	4.57	3.29	2.44
PRSS12	AMPL6974289	725	253	30.998	12.098	5	3.71	2.44
COL17A1	AMPL4107999	292	95	12.485	4.543	3.75	2.47	2.43
TIAM1	AMPL9948343	850	301	36.343	14.393	5.22	3.94	2.43
SLC25A48	AMPL35258062	36	1	1.539	0.048	1.34	0.07	2.42
SH3PXD2A	AMPL26174012	285	93	12.185	4.447	3.72	2.45	2.42
SMC2	AMPL26848296	574	200	24.542	9.563	4.67	3.4	2.42
CEACAM1	AMPL10349523	79	17	3.378	0.813	2.13	0.86	2.41
KIF22	AMPL12392195	448	154	19.155	7.364	4.33	3.06	2.41
ALDH1A3	AMPL4077113	919	329	39.293	15.732	5.33	4.06	2.41
PMEPA1	AMPL33776471	65	12	2.779	0.574	1.92	0.65	2.4
JAG1	AMPL1544343	4511	1670	192.872	79.854	7.6	6.34	2.4
EDAR	AMPL37383277	75	16	3.207	0.765	2.07	0.82	2.38
MT1X	AMPL29200757	3008	1117	128.61	53.411	7.02	5.77	2.38
SH3BP1	AMPL32829373	1270	468	54.3	22.378	5.79	4.55	2.37
PON2	AMPL4868613	2672	1001	114.244	47.865	6.85	5.61	2.36
SMURF2	AMPL37265937	3704	1393	158.368	66.609	7.32	6.08	2.36
DUSP9	AMPL11255412	252	84	10.775	4.017	3.56	2.33	2.35
ARL4D	AMPL10359223	76	17	3.249	0.813	2.09	0.86	2.34
C1QL1	AMPL13265516	123	35	5.259	1.674	2.65	1.42	2.34
SOX18	AMPL33478766	65	13	2.779	0.622	1.92	0.7	2.33
CRYM	AMPL10167303	114	32	4.874	1.53	2.55	1.34	2.32
GPR124	AMPL17754017	236	79	10.09	3.778	3.47	2.26	2.32
NRGN	AMPL5180502	344	121	14.708	5.786	3.97	2.76	2.31
SNORA23	AMPL21211189	1819	693	77.773	33.137	6.3	5.09	2.31
KIAA1524	AMPL34811416	435	157	18.599	7.507	4.29	3.09	2.3
DENND5B	AMPL34200216	1219	462	52.12	22.091	5.73	4.53	2.3
SYT12	AMPL15721338	89	23	3.805	1.1	2.26	1.07	2.29
MALT1	AMPL12655681	409	148	17.487	7.077	4.21	3.01	2.29
QSOX2	AMPL18057583	703	263	30.057	12.576	4.96	3.76	2.29
DIXDC1	AMPL17051599	132	40	5.644	1.913	2.73	1.54	2.28
PDIA4	AMPL28489468	1306	500	55.839	23.908	5.83	4.64	2.28
CDC20	AMPL11753453	4171	1626	178.335	77.75	7.49	6.3	2.28
SHB	AMPL11648841	456	168	19.497	8.033	4.36	3.18	2.27
KLK6	AMPL709721	861	327	36.813	15.636	5.24	4.06	2.27
STEAP1	AMPL12104833	237	82	10.133	3.921	3.48	2.3	2.26
TSPAN7	AMPL28518844	260	91	11.117	4.351	3.6	2.42	2.26
FSD1	AMPL36364159	590	222	25.226	10.615	4.71	3.54	2.26
NOTUM	AMPL16589689	125	38	5.345	1.817	2.67	1.49	2.25
ELFN2	AMPL16484427	163	53	6.969	2.534	2.99	1.82	2.25
GPRC5B	AMPL31375703	989	382	42.286	18.266	5.44	4.27	2.25
IL17RD	AMPL33367585	1309	509	55.968	24.339	5.83	4.66	2.25
SERPINB9	AMPL27360823	1989	780	85.042	37.297	6.43	5.26	2.25
HMGA2	AMPL7913172	5234	2072	223.785	99.077	7.81	6.64	2.25
DUSP6	AMPL8594058	19962	7907	853.496	378.088	9.74	8.57	2.25
CGNL1	AMPL17572558	142	45	6.071	2.152	2.82	1.66	2.24
NGFR	AMPL11016506	340	124	14.537	5.929	3.96	2.79	2.24
MSI1	AMPL7816743	979	379	41.858	18.123	5.42	4.26	2.24
PXDN	AMPL12994993	1697	667	72.557	31.894	6.2	5.04	2.24
RBP1	AMPL9531070	4694	1865	200.697	89.179	7.66	6.49	2.24
WASH5P	AMPL38143888	76	19	3.249	0.909	2.09	0.93	2.23
RFC5	AMPL13001663	509	193	21.763	9.229	4.51	3.35	2.23
DMBX1	AMPL35825715	118	36	5.045	1.721	2.6	1.44	2.22
SULT1C2	AMPL17111663	118	36	5.045	1.721	2.6	1.44	2.22
RASL11A	AMPL22154739	143	46	6.114	2.2	2.83	1.68	2.22
C18orf25	AMPL34197282	180	61	7.696	2.917	3.12	1.97	2.22
CGN	AMPL37358855	348	129	14.879	6.168	3.99	2.84	2.22
HLA-DRA	AMPL32935736	438	165	18.727	7.89	4.3	3.15	2.22
LRRC20	AMPL22526929	87	24	3.72	1.148	2.24	1.1	2.2
CHST6	AMPL35651696	377	142	16.119	6.79	4.1	2.96	2.2
SAT1	AMPL9801290	8145	3294	348.248	157.509	8.45	7.31	2.2
MNX1	AMPL28895274	67	16	2.865	0.765	1.95	0.82	2.19
E2F2	AMPL30036601	344	130	14.708	6.216	3.97	2.85	2.18
HHEX	AMPL8148747	444	171	18.984	8.177	4.32	3.2	2.18
S100A5	AMPL7154216	59	13	2.523	0.622	1.82	0.7	2.17
C10orf91	AMPL17286219	122	39	5.216	1.865	2.64	1.52	2.17
TTC39B	AMPL34388975	212	76	9.064	3.634	3.33	2.21	2.17
C4orf46	AMPL342678	720	286	30.784	13.676	4.99	3.88	2.17
TMEM200A	AMPL18255745	49	9	2.095	0.43	1.63	0.52	2.16
MN1	AMPL11943544	158	54	6.755	2.582	2.96	1.84	2.16
SP5	AMPL3991877	167	58	7.14	2.773	3.03	1.92	2.16
SPATA13	AMPL8612999	565	223	24.157	10.663	4.65	3.54	2.16
MZT1	AMPL3826056	569	224	24.328	10.711	4.66	3.55	2.16
APOBEC3G	AMPL36314048	39	5	1.667	0.239	1.42	0.31	2.15
TMEM145	AMPL15589978	51	10	2.181	0.478	1.67	0.56	2.15
MAP1A	AMPL8710898	157	54	6.713	2.582	2.95	1.84	2.15
TMOD1	AMPL7804798	176	62	7.525	2.965	3.09	1.99	2.15
TMEM92	AMPL11018312	272	102	11.63	4.877	3.66	2.56	2.15
LRIG3	AMPL17159584	279	105	11.929	5.021	3.69	2.59	2.15
HOXA10	AMPL31625152	846	340	36.172	16.258	5.22	4.11	2.15
CDCA8	AMPL34142667	1196	487	51.136	23.287	5.7	4.6	2.15
MORC4	AMPL14432780	1778	730	76.02	34.906	6.27	5.17	2.15
PRF1	AMPL29459941	84	24	3.592	1.148	2.2	1.1	2.14
GEM	AMPL28640741	220	81	9.406	3.873	3.38	2.28	2.14
CACNA2D2	AMPL7631794	438	172	18.727	8.225	4.3	3.21	2.14
TSPAN18	AMPL16459317	550	219	23.516	10.472	4.62	3.52	2.14
LYPD3	AMPL26439266	595	238	25.44	11.38	4.72	3.63	2.14
TCN1	AMPL3045775	48	9	2.052	0.43	1.61	0.52	2.13
CDCA7	AMPL14399437	74	20	3.164	0.956	2.06	0.97	2.13
FOXF1	AMPL10041894	98	30	4.19	1.435	2.38	1.28	2.13
SMAD7	AMPL29847186	283	108	12.1	5.164	3.71	2.62	2.13
RNU12	AMPL18794234	308	118	13.169	5.642	3.82	2.73	2.13
SKIL	AMPL4784269	1045	427	44.68	20.418	5.51	4.42	2.13
SNORA71A	AMPL20067685	2410	1001	103.042	47.865	6.7	5.61	2.13
GCHFR	AMPL27855480	38	5	1.625	0.239	1.39	0.31	2.12
SNORA14A	AMPL19805538	57	13	2.437	0.622	1.78	0.7	2.12
USP18	AMPL31461347	523	209	22.361	9.994	4.55	3.46	2.12
CDCA3	AMPL15260884	527	211	22.532	10.089	4.56	3.47	2.12
POLRMT	AMPL29229890	1813	755	77.517	36.102	6.29	5.21	2.12
KIAA1462	AMPL37352151	2131	889	91.113	42.509	6.53	5.44	2.12
PRTN3	AMPL9031953	104	33	4.447	1.578	2.45	1.37	2.11
ASRGL1	AMPL4933137	215	80	9.193	3.825	3.35	2.27	2.11
SERPINF2	AMPL6441204	302	117	12.912	5.595	3.8	2.72	2.11
KIF14	AMPL26155197	438	175	18.727	8.368	4.3	3.23	2.11
TMEM158	AMPL24182904	443	177	18.941	8.464	4.32	3.24	2.11
PCM1	AMPL28120275	788	323	33.692	15.445	5.12	4.04	2.11
COL12A1	AMPL29511492	811	332	34.675	15.875	5.16	4.08	2.11
AMOTL1	AMPL16365402	828	340	35.402	16.258	5.19	4.11	2.11
APOBEC3F	AMPL35254548	1203	500	51.435	23.908	5.71	4.64	2.11
H1F0	AMPL28087717	9342	3945	399.427	188.638	8.65	7.57	2.11
PAPSS2	AMPL206622	96	30	4.105	1.435	2.35	1.28	2.1
PLEKHO1	AMPL31130090	96	30	4.105	1.435	2.35	1.28	2.1
WDR63	AMPL34451862	96	30	4.105	1.435	2.35	1.28	2.1
HOXA13	AMPL4325902	115	38	4.917	1.817	2.56	1.49	2.1
SIX1	AMPL28972050	141	49	6.029	2.343	2.81	1.74	2.1
C8orf37	AMPL15636618	221	83	9.449	3.969	3.39	2.31	2.1
UCA1	AMPL20206295	428	171	18.3	8.177	4.27	3.2	2.1
CDC7	AMPL1940072	578	235	24.713	11.237	4.68	3.61	2.1
TRIB2	AMPL35013125	1068	443	45.663	21.183	5.54	4.47	2.1
TEAD1	AMPL35980795	2467	1041	105.479	49.777	6.73	5.67	2.1
ANP32E	AMPL14939326	3924	1658	167.775	79.28	7.4	6.33	2.1
STMN3	AMPL31047937	4594	1945	196.421	93.004	7.63	6.55	2.1
OAS1	AMPL30913458	135	47	5.772	2.247	2.76	1.7	2.09
HMGB3	AMPL28908483	3742	1588	159.993	75.933	7.33	6.27	2.09
IER3	AMPL27272963	15377	6557	657.459	313.535	9.36	8.3	2.09
CYTH4	AMPL12979176	44	8	1.881	0.383	1.53	0.47	2.08
VWA1	AMPL34969098	279	109	11.929	5.212	3.69	2.64	2.08
KRT222	AMPL36360256	288	113	12.314	5.403	3.73	2.68	2.08
MRAS	AMPL1787938	383	154	16.376	7.364	4.12	3.06	2.08
DBF4	AMPL13726206	1122	471	47.972	22.522	5.61	4.56	2.08
SNORA67	AMPL20453184	1506	637	64.391	30.459	6.03	4.98	2.08
NCAPG2	AMPL31086406	2121	903	90.686	43.179	6.52	5.47	2.08
SNORA71D	AMPL21206698	3062	1304	130.919	62.353	7.04	5.99	2.08
HIST1H4D	AMPL7107600	3130	1334	133.826	63.788	7.07	6.02	2.08
SRRT	AMPL30737837	3585	1531	153.28	73.208	7.27	6.21	2.08
MYZAP	AMPL496116	32	3	1.368	0.143	1.24	0.19	2.07
SLIT2	AMPL28261068	39	6	1.667	0.287	1.42	0.36	2.07
BIN1	AMPL34417923	55	13	2.352	0.622	1.75	0.7	2.07
ST6GALNAC3	AMPL16570644	76	22	3.249	1.052	2.09	1.04	2.07
MYH15	AMPL24213427	455	186	19.454	8.894	4.35	3.31	2.07
SCARNA18	AMPL19887151	691	287	29.544	13.723	4.93	3.88	2.07
SMIM3	AMPL17742138	1287	545	55.027	26.06	5.81	4.76	2.07
SNRNP27	AMPL13608553	207	79	8.85	3.778	3.3	2.26	2.06
NDC80	AMPL27552849	377	153	16.119	7.316	4.1	3.06	2.06
IRX3	AMPL37254604	36	5	1.539	0.239	1.34	0.31	2.05
HES1	AMPL27714869	169	63	7.226	3.012	3.04	2	2.05
MT1F	AMPL28340268	482	199	20.608	9.516	4.43	3.39	2.05
KIF23	AMPL34228422	513	213	21.934	10.185	4.52	3.48	2.05
EPHB2	AMPL28526962	876	372	37.454	17.788	5.27	4.23	2.05
LDHA	AMPL8935812	19514	8481	834.341	405.535	9.71	8.67	2.05
HIST1H3C	AMPL7390764	45	9	1.924	0.43	1.55	0.52	2.04
MYLK	AMPL17806961	70	20	2.993	0.956	2	0.97	2.04
HLA-DPA1	AMPL17993579	227	89	9.706	4.256	3.42	2.39	2.04
FAM198B	AMPL6088197	40	7	1.71	0.335	1.44	0.42	2.03
HLA-DOB	AMPL10142174	40	7	1.71	0.335	1.44	0.42	2.03
MYCL1	AMPL398466	108	37	4.618	1.769	2.49	1.47	2.03
GFPT2	AMPL28596957	290	117	12.399	5.595	3.74	2.72	2.03
ASIC1	AMPL31611909	304	123	12.998	5.881	3.81	2.78	2.03
GTSE1	AMPL33632283	774	330	33.093	15.78	5.09	4.07	2.03
PLEKHB1	AMPL2962276	3817	1673	163.2	79.998	7.36	6.34	2.03
ONECUT1	AMPL30093095	33	4	1.411	0.191	1.27	0.25	2.02
PLXDC1	AMPL32339396	51	12	2.181	0.574	1.67	0.65	2.02
KCNQ4	AMPL29488514	67	19	2.865	0.909	1.95	0.93	2.02
FAXC	AMPL14383486	87	28	3.72	1.339	2.24	1.23	2.02
SPDYC	AMPL2605427	146	54	6.242	2.582	2.86	1.84	2.02
DEPDC7	AMPL4834931	229	91	9.791	4.351	3.43	2.42	2.02
HOXA9	AMPL35114215	1600	697	68.41	33.328	6.12	5.1	2.02
SKP2	AMPL26994556	1784	781	76.277	37.345	6.27	5.26	2.02
HSD17B11	AMPL32947097	2199	962	94.02	46	6.57	5.55	2.02
ADD3	AMPL32129789	2319	1014	99.151	48.486	6.65	5.63	2.02
BATF3	AMPL33096990	91	30	3.891	1.435	2.29	1.28	2.01
PPFIA4	AMPL24623804	120	43	5.131	2.056	2.62	1.61	2.01
MPP2	AMPL27497397	269	109	11.501	5.212	3.64	2.64	2.01
C17orf96	AMPL5487603	428	180	18.3	8.607	4.27	3.26	2.01
MAP3K5	AMPL27107895	940	408	40.191	19.509	5.36	4.36	2.01
MTAP	AMPL7289259	1665	730	71.189	34.906	6.17	5.17	2.01
EXOSC9	AMPL5183724	1671	733	71.445	35.05	6.18	5.17	2.01
SEMA6A	AMPL36355127	95	32	4.062	1.53	2.34	1.34	2
TRDMT1	AMPL27582323	135	50	5.772	2.391	2.76	1.76	2
NHSL1	AMPL5245705	1260	554	53.873	26.491	5.78	4.78	2
TRIM9	AMPL24370206	90	30	3.848	1.435	2.28	1.28	1.99
TMSB15A	AMPL36847403	161	62	6.884	2.965	2.98	1.99	1.99
TP53I11	AMPL26935114	197	78	8.423	3.73	3.24	2.24	1.99
SDF2L1	AMPL35638585	708	308	30.271	14.728	4.97	3.98	1.99
SIPA1	AMPL12411652	756	330	32.324	15.78	5.06	4.07	1.99
SNORA62	AMPL21001525	859	375	36.727	17.931	5.24	4.24	1.99
SEMA6B	AMPL15254385	1852	822	79.184	39.305	6.33	5.33	1.99
SLC24A6	AMPL14236094	67	20	2.865	0.956	1.95	0.97	1.98
ZCCHC6	AMPL14864254	258	106	11.031	5.069	3.59	2.6	1.98
FOSL1	AMPL26837335	766	335	32.751	16.019	5.08	4.09	1.98
B4GALT1	AMPL9350556	851	374	36.385	17.884	5.22	4.24	1.98
CRTAP	AMPL26920402	2194	979	93.807	46.813	6.57	5.58	1.98
SNORA68	AMPL22097316	3312	1487	141.608	71.104	7.16	6.17	1.98
NTN1	AMPL27652722	122	45	5.216	2.152	2.64	1.66	1.97
BPGM	AMPL8794252	199	80	8.508	3.825	3.25	2.27	1.97
OTUB2	AMPL36370804	313	132	13.383	6.312	3.85	2.87	1.97
LMAN1	AMPL26831942	357	152	15.264	7.268	4.02	3.05	1.97
PLOD2	AMPL22352457	455	196	19.454	9.372	4.35	3.37	1.97
RPL35A	AMPL5590031	683	300	29.202	14.345	4.92	3.94	1.97
RBM14	AMPL28561829	1656	741	70.804	35.432	6.17	5.19	1.97
BMP7	AMPL11468231	385	165	16.461	7.89	4.13	3.15	1.96
SNORA7B	AMPL20957798	487	212	20.822	10.137	4.45	3.48	1.96
NFE2L3	AMPL27352213	576	253	24.627	12.098	4.68	3.71	1.96
TESC	AMPL31177615	984	439	42.072	20.992	5.43	4.46	1.96
GINS1	AMPL36643123	1134	507	48.485	24.243	5.63	4.66	1.96
TUFM	AMPL11622306	4520	2047	193.257	97.881	7.6	6.63	1.96
CHML	AMPL10544828	55	15	2.352	0.717	1.75	0.78	1.95
METRN	AMPL35827330	107	39	4.575	1.865	2.48	1.52	1.95
CYP24A1	AMPL4444588	181	73	7.739	3.491	3.13	2.17	1.95
DHRS2	AMPL21731709	210	86	8.979	4.112	3.32	2.35	1.95
DGAT2	AMPL18303772	356	153	15.221	7.316	4.02	3.06	1.95
NUDCD1	AMPL18714157	669	297	28.604	14.202	4.89	3.93	1.95
SNORD17	AMPL20726141	1115	500	47.673	23.908	5.61	4.64	1.95
MCM2	AMPL27447913	1312	593	56.096	28.355	5.84	4.88	1.95
SCARNA16	AMPL19806425	2320	1052	99.194	50.303	6.65	5.68	1.95
GNG2	AMPL17805852	46	11	1.967	0.526	1.57	0.61	1.94
C20orf160	AMPL16925210	48	12	2.052	0.574	1.61	0.65	1.94
WDR4	AMPL15887104	109	40	4.66	1.913	2.5	1.54	1.94
RASSF4	AMPL15036721	159	63	6.798	3.012	2.96	2	1.94
APOBEC3B	AMPL28135746	172	69	7.354	3.299	3.06	2.1	1.94
BAI2	AMPL8950354	226	94	9.663	4.495	3.41	2.46	1.94
NOVA2	AMPL7498850	287	122	12.271	5.834	3.73	2.77	1.94
SOGA1	AMPL16178086	445	195	19.026	9.324	4.32	3.37	1.94
PLEKHA4	AMPL37195611	696	310	29.758	14.823	4.94	3.98	1.94
KIF20A	AMPL28996693	1070	484	45.749	23.143	5.55	4.59	1.94
ORC1	AMPL9653955	1101	498	47.074	23.813	5.59	4.63	1.94
CORO1C	AMPL25428709	2920	1337	124.848	63.931	6.98	6.02	1.94
HSPA2	AMPL36219591	80	27	3.42	1.291	2.14	1.2	1.93
S100A1	AMPL29723617	80	27	3.42	1.291	2.14	1.2	1.93
GPR160	AMPL25335326	266	113	11.373	5.403	3.63	2.68	1.93
NTHL1	AMPL10857694	371	162	15.862	7.746	4.08	3.13	1.93
NEIL2	AMPL4666680	493	218	21.079	10.424	4.46	3.51	1.93
CTSC	AMPL11082185	660	296	28.219	14.154	4.87	3.92	1.93
SMCR7L	AMPL31730703	896	405	38.309	19.366	5.3	4.35	1.93
S100A10	AMPL7815897	2423	1112	103.598	53.172	6.71	5.76	1.93
FLJ46906	AMPL37888312	75	25	3.207	1.195	2.07	1.13	1.92
OTX1	AMPL24733943	441	195	18.855	9.324	4.31	3.37	1.92
WDR54	AMPL14264989	641	288	27.407	13.771	4.83	3.88	1.92
ACTL6A	AMPL28278700	898	409	38.395	19.557	5.3	4.36	1.92
ERCC6L	AMPL33238013	1080	493	46.176	23.574	5.56	4.62	1.92
SERPINB1	AMPL14565945	1216	556	51.991	26.586	5.73	4.79	1.92
CSRP2	AMPL8139960	1345	618	57.507	29.551	5.87	4.93	1.92
HIST1H2AB	AMPL9454205	2616	1206	111.85	57.667	6.82	5.87	1.92
WNT10B	AMPL11299966	92	33	3.934	1.578	2.3	1.37	1.91
PLCE1	AMPL30694092	107	40	4.575	1.913	2.48	1.54	1.91
ARHGEF40	AMPL30635421	235	100	10.048	4.782	3.47	2.53	1.91
RAB3A	AMPL11239137	723	329	30.913	15.732	5	4.06	1.91
CFI	AMPL5895139	21	0	0.898	0	0.92	0	1.9
RBM24	AMPL1238734	74	25	3.164	1.195	2.06	1.13	1.9
LMCD1	AMPL25155606	119	46	5.088	2.2	2.61	1.68	1.9
RASSF5	AMPL22046375	125	49	5.345	2.343	2.67	1.74	1.9
SEMA3G	AMPL33330109	142	57	6.071	2.726	2.82	1.9	1.9
GAS7	AMPL20646187	221	94	9.449	4.495	3.39	2.46	1.9
LRRCC1	AMPL17831520	267	116	11.416	5.547	3.63	2.71	1.9
C16orf59	AMPL14620887	308	135	13.169	6.455	3.82	2.9	1.9
CDCA4	AMPL31477763	332	146	14.195	6.981	3.93	3	1.9
NET1	AMPL2055241	764	350	32.666	16.736	5.07	4.15	1.9
FANCI	AMPL2819229	1026	472	43.868	22.57	5.49	4.56	1.9
TMPO	AMPL11743522	1767	820	75.55	39.21	6.26	5.33	1.9
ANXA6	AMPL6719539	4540	2123	194.112	101.515	7.61	6.68	1.9
ORAI2	AMPL16133597	186	78	7.953	3.73	3.16	2.24	1.89
SLC45A3	AMPL16219353	186	78	7.953	3.73	3.16	2.24	1.89
MAP3K4	AMPL28602471	192	81	8.209	3.873	3.2	2.28	1.89
ARHGAP19	AMPL16772156	450	203	19.24	9.707	4.34	3.42	1.89
ANKRD5	AMPL22443586	690	317	29.502	15.158	4.93	4.01	1.89
PFAS	AMPL13336438	734	337	31.383	16.114	5.02	4.1	1.89
SKA2	AMPL20803142	1086	503	46.433	24.052	5.57	4.65	1.89
KIAA1199	AMPL31413121	1134	528	48.485	25.247	5.63	4.71	1.89
INTS1	AMPL5705990	2839	1334	121.384	63.788	6.94	6.02	1.89
SLC2A1	AMPL12977455	25080	11887	1072.32	568.399	10.07	9.15	1.89
MMP7	AMPL11759516	27	3	1.154	0.143	1.11	0.19	1.88
OLFML2A	AMPL20713999	197	84	8.423	4.017	3.24	2.33	1.88
SEMA3F	AMPL27715192	266	117	11.373	5.595	3.63	2.72	1.88
CELSR2	AMPL9363130	559	256	23.901	12.241	4.64	3.73	1.88
WRAP53	AMPL4338350	769	356	32.879	17.023	5.08	4.17	1.88
TRIOBP	AMPL2721222	2860	1348	122.282	64.457	6.95	6.03	1.88
TOP1	AMPL7567651	9995	4756	427.346	227.417	8.74	7.84	1.88
YAP1	AMPL5626228	11994	5697	512.816	272.413	9.01	8.09	1.88
SNORA63	AMPL20480957	32127	15230	1373.62	728.251	10.42	9.51	1.88
HOXA4	AMPL12010424	39	9	1.667	0.43	1.42	0.52	1.87
METTL7A	AMPL25532738	217	94	9.278	4.495	3.36	2.46	1.87
WBSCR27	AMPL35131447	240	105	10.261	5.021	3.49	2.59	1.87
SNORD94	AMPL19866991	329	148	14.067	7.077	3.91	3.01	1.87
HMMR	AMPL5890423	357	161	15.264	7.699	4.02	3.12	1.87
ALDH1B1	AMPL1645600	377	171	16.119	8.177	4.1	3.2	1.87
PKP4	AMPL8570664	460	210	19.668	10.042	4.37	3.46	1.87
ZNF385A	AMPL3114247	705	328	30.143	15.684	4.96	4.06	1.87
FHOD1	AMPL12714422	815	379	34.846	18.123	5.16	4.26	1.87
NT5E	AMPL10523826	945	441	40.404	21.087	5.37	4.47	1.87
COBRA1	AMPL25090742	1250	588	53.445	28.116	5.77	4.86	1.87
DDX39A	AMPL28146745	3768	1790	161.105	85.592	7.34	6.44	1.87
DPY19L1	AMPL26213715	10930	5227	467.323	249.939	8.87	7.97	1.87
SLC37A4	AMPL7186090	41	10	1.753	0.478	1.46	0.56	1.86
KLK1	AMPL9606761	43	11	1.839	0.526	1.51	0.61	1.86
HAS3	AMPL7912250	95	36	4.062	1.721	2.34	1.44	1.86
PMEL	AMPL12795653	166	70	7.097	3.347	3.02	2.12	1.86
RAB23	AMPL33287802	574	266	24.542	12.719	4.67	3.78	1.86
SF1	AMPL7625400	5784	2771	247.301	132.501	7.96	7.06	1.86
PLK1	AMPL27296096	6805	3270	290.955	156.361	8.19	7.3	1.86
HIST1H2AJ	AMPL36642990	7479	3581	319.772	171.232	8.33	7.43	1.86
HIST1H1E	AMPL29583162	12369	5935	528.849	283.793	9.05	8.15	1.86
MILR1	AMPL4084072	24	2	1.026	0.096	1.02	0.13	1.85
KCNAB3	AMPL27201390	88	33	3.763	1.578	2.25	1.37	1.85
CAMK1	AMPL8570871	208	91	8.893	4.351	3.31	2.42	1.85
ISYNA1	AMPL31791486	530	247	22.661	11.811	4.56	3.68	1.85
ENC1	AMPL11486795	869	411	37.155	19.653	5.25	4.37	1.85
SNORA12	AMPL19895729	1393	663	59.559	31.703	5.92	5.03	1.85
ABHD10	AMPL34005486	1431	681	61.184	32.563	5.96	5.07	1.85
CHSY3	AMPL16215865	69	24	2.95	1.148	1.98	1.1	1.84
NMB	AMPL22059858	110	44	4.703	2.104	2.51	1.63	1.84
CHD7	AMPL31190482	261	117	11.159	5.595	3.6	2.72	1.84
IL17RB	AMPL31195424	384	177	16.418	8.464	4.12	3.24	1.84
KCNMB4	AMPL24829847	764	361	32.666	17.262	5.07	4.19	1.84
SEPT3	AMPL34549016	1231	589	52.633	28.164	5.75	4.87	1.84
MYO19	AMPL7188066	1406	674	60.115	32.229	5.93	5.05	1.84
WDR3	AMPL12655081	1720	826	73.54	39.497	6.22	5.34	1.84
DNMBP	AMPL25031339	2390	1151	102.187	55.037	6.69	5.81	1.84
OAS3	AMPL28329535	2625	1264	112.235	60.441	6.82	5.94	1.84
F2RL1	AMPL29474519	2984	1442	127.584	68.952	7.01	6.13	1.84
FGFR3	AMPL10386252	40	10	1.71	0.478	1.44	0.56	1.83
BTN1A1	AMPL9127145	48	14	2.052	0.669	1.61	0.74	1.83
FOXL1	AMPL29586884	52	16	2.223	0.765	1.69	0.82	1.83
JMJD7	AMPL3000546	130	54	5.558	2.582	2.71	1.84	1.83
TRAPPC11	AMPL35430981	161	69	6.884	3.299	2.98	2.1	1.83
NKX6-1	AMPL28123055	169	73	7.226	3.491	3.04	2.17	1.83
C10orf10	AMPL12291893	193	85	8.252	4.064	3.21	2.34	1.83
GCA	AMPL12939268	337	155	14.409	7.412	3.95	3.07	1.83
XYLT1	AMPL35416428	414	193	17.701	9.229	4.23	3.35	1.83
ACAA2	AMPL27900686	487	228	20.822	10.902	4.45	3.57	1.83
TMEM109	AMPL35722057	762	363	32.58	17.358	5.07	4.2	1.83
APOO	AMPL35070311	927	443	39.635	21.183	5.34	4.47	1.83
TACC3	AMPL26978108	1724	832	73.711	39.784	6.22	5.35	1.83
NUP155	AMPL17812256	2395	1158	102.401	55.372	6.69	5.82	1.83
PHKG2	AMPL9827028	58	19	2.48	0.909	1.8	0.93	1.82
PCGF2	AMPL12952425	66	23	2.822	1.1	1.93	1.07	1.82
H19	AMPL21028256	107	43	4.575	2.056	2.48	1.61	1.82
FBXO45	AMPL3538806	358	166	15.307	7.938	4.03	3.16	1.82
PLEKHA5	AMPL6381655	405	190	17.316	9.085	4.2	3.33	1.82
SMAGP	AMPL680005	865	416	36.984	19.892	5.25	4.38	1.82
NME4	AMPL29460914	1400	680	59.858	32.515	5.93	5.07	1.82
SART1	AMPL30244440	1547	752	66.144	35.958	6.07	5.21	1.82
RASSF3	AMPL16706398	4491	2194	192.017	104.91	7.59	6.73	1.82
IGDCC3	AMPL30378543	21	1	0.898	0.048	0.92	0.07	1.81
C12orf4	AMPL33541975	100	40	4.276	1.913	2.4	1.54	1.81
SNORA42	AMPL21208230	116	48	4.96	2.295	2.58	1.72	1.81
UBLCP1	AMPL34256152	132	56	5.644	2.678	2.73	1.88	1.81
TMF1	AMPL12071932	155	67	6.627	3.204	2.93	2.07	1.81
TBC1D2B	AMPL36039852	193	86	8.252	4.112	3.21	2.35	1.81
SNRNP25	AMPL37298531	365	171	15.606	8.177	4.05	3.2	1.81
TSPAN33	AMPL15981162	402	189	17.188	9.037	4.18	3.33	1.81
MAP4K2	AMPL27221161	916	442	39.165	21.135	5.33	4.47	1.81
ZNF574	AMPL35614252	1649	807	70.505	38.588	6.16	5.31	1.81
IGSF3	AMPL7406630	1685	822	72.044	39.305	6.19	5.33	1.81
TUBB6	AMPL14012330	1944	950	83.118	45.426	6.39	5.54	1.81
HIST1H4H	AMPL11722376	2010	984	85.94	47.052	6.44	5.59	1.81
IFI6	AMPL37427489	2939	1441	125.66	68.904	6.98	6.13	1.81
VSNL1	AMPL11209915	3591	1764	153.537	84.349	7.27	6.42	1.81
ITGB4	AMPL3712156	8410	4156	359.578	198.727	8.49	7.64	1.81
CCDC96	AMPL15677582	45	13	1.924	0.622	1.55	0.7	1.8
LCP1	AMPL10667374	47	14	2.01	0.669	1.59	0.74	1.8
NRG2	AMPL26358053	53	17	2.266	0.813	1.71	0.86	1.8
RND1	AMPL26504446	89	35	3.805	1.674	2.26	1.42	1.8
MAT1A	AMPL6421275	95	38	4.062	1.817	2.34	1.49	1.8
IFT81	AMPL4196076	107	44	4.575	2.104	2.48	1.63	1.8
GLI2	AMPL29584777	240	110	10.261	5.26	3.49	2.65	1.8
LRFN1	AMPL36455766	649	313	27.749	14.967	4.85	4	1.8
MRPL52	AMPL16701185	672	324	28.732	15.493	4.89	4.04	1.8
SNORA50	AMPL20289605	737	357	31.511	17.071	5.02	4.18	1.8
HSPA12A	AMPL14235310	752	365	32.153	17.453	5.05	4.21	1.8
PRC1	AMPL29794357	1313	642	56.139	30.698	5.84	4.99	1.8
SIX4	AMPL33381265	1349	659	57.678	31.511	5.87	5.02	1.8
STRA13	AMPL36169574	1433	704	61.269	33.663	5.96	5.12	1.8
NTSR1	AMPL8178741	12614	6252	539.324	298.951	9.08	8.23	1.8
PPCDC	AMPL36797607	237	109	10.133	5.212	3.48	2.64	1.79
FAM53B	AMPL25587577	294	138	12.57	6.599	3.76	2.93	1.79
KHDRBS3	AMPL12480940	355	168	15.178	8.033	4.02	3.18	1.79
FAM189A1	AMPL26528091	490	235	20.95	11.237	4.46	3.61	1.79
GINS4	AMPL15026653	710	345	30.357	16.497	4.97	4.13	1.79
SKA3	AMPL35077294	956	468	40.875	22.378	5.39	4.55	1.79
MTPAP	AMPL31973572	1530	755	65.417	36.102	6.05	5.21	1.79
PEG10	AMPL9210517	1544	763	66.015	36.484	6.07	5.23	1.79
TANK	AMPL29056618	3062	1523	130.919	72.825	7.04	6.21	1.79
RSPO4	AMPL883627	36	9	1.539	0.43	1.34	0.52	1.78
FAM69A	AMPL2278524	46	14	1.967	0.669	1.57	0.74	1.78
TRIM10	AMPL12862183	50	16	2.138	0.765	1.65	0.82	1.78
DDN	AMPL26622618	54	18	2.309	0.861	1.73	0.9	1.78
BTBD11	AMPL694885	70	26	2.993	1.243	2	1.17	1.78
SUSD3	AMPL35529514	116	49	4.96	2.343	2.58	1.74	1.78
ECHDC3	AMPL15018822	132	57	5.644	2.726	2.73	1.9	1.78
LSM5	AMPL12375588	185	84	7.91	4.017	3.16	2.33	1.78
PALM3	AMPL4607753	186	84	7.953	4.017	3.16	2.33	1.78
ADAMTS14	AMPL34221540	221	102	9.449	4.877	3.39	2.56	1.78
CENPE	AMPL8434722	271	127	11.587	6.073	3.65	2.82	1.78
TADA2A	AMPL8479194	271	127	11.587	6.073	3.65	2.82	1.78
PRPF40B	AMPL2111140	504	244	21.549	11.667	4.49	3.66	1.78
LAS1L	AMPL14558804	1067	526	45.621	25.152	5.54	4.71	1.78
PEX14	AMPL30460832	1248	618	53.36	29.551	5.76	4.93	1.78
TIPIN	AMPL31622539	1250	618	53.445	29.551	5.77	4.93	1.78
MALSU1	AMPL34832592	2099	1046	89.745	50.016	6.5	5.67	1.78
HIST1H2BM	AMPL10572093	3289	1645	140.625	78.659	7.15	6.32	1.78
IFITM2	AMPL29045834	3355	1672	143.446	79.95	7.17	6.34	1.78
WWTR1	AMPL7329900	3405	1701	145.584	81.337	7.2	6.36	1.78
SFXN1	AMPL36780652	7696	3866	329.05	184.86	8.37	7.54	1.78
FAM83A	AMPL16526162	30	6	1.283	0.287	1.19	0.36	1.77
EMX1	AMPL29305874	34	8	1.454	0.383	1.3	0.47	1.77
SNORA2A	AMPL20291681	135	59	5.772	2.821	2.76	1.93	1.77
GABRQ	AMPL31203006	164	74	7.012	3.538	3	2.18	1.77
EEPD1	AMPL14173789	194	89	8.295	4.256	3.22	2.39	1.77
EIF5A2	AMPL32456506	337	161	14.409	7.699	3.95	3.12	1.77
SPC24	AMPL21589024	698	343	29.844	16.401	4.95	4.12	1.77
FAM46C	AMPL32446793	703	345	30.057	16.497	4.96	4.13	1.77
CENPV	AMPL16466704	1049	521	44.851	24.913	5.52	4.7	1.77
MRPS22	AMPL34091822	1828	916	78.158	43.8	6.31	5.49	1.77
RHOBTB3	AMPL24890540	1965	984	84.016	47.052	6.41	5.59	1.77
FEN1	AMPL29057991	2395	1200	102.401	57.38	6.69	5.87	1.77
MYBL2	AMPL10261366	2497	1252	106.762	59.867	6.75	5.93	1.77
TRMT112	AMPL31357480	10054	5066	429.869	242.24	8.75	7.93	1.77
AQP3	AMPL30500813	77	30	3.292	1.435	2.1	1.28	1.76
ART5	AMPL17888669	77	30	3.292	1.435	2.1	1.28	1.76
TNFAIP3	AMPL30030986	114	49	4.874	2.343	2.55	1.74	1.76
BEND3	AMPL4394758	209	97	8.936	4.638	3.31	2.5	1.76
SYNGR1	AMPL28888671	225	105	9.62	5.021	3.41	2.59	1.76
SVIP	AMPL34608391	300	143	12.827	6.838	3.79	2.97	1.76
OSTM1	AMPL25681381	309	148	13.212	7.077	3.83	3.01	1.76
GPR63	AMPL15149434	347	167	14.836	7.985	3.99	3.17	1.76
PASK	AMPL25557503	366	177	15.649	8.464	4.06	3.24	1.76
C12orf45	AMPL34648304	501	245	21.421	11.715	4.49	3.67	1.76
FAM102B	AMPL623940	570	281	24.371	13.437	4.67	3.85	1.76
SCARA3	AMPL32946481	667	330	28.518	15.78	4.88	4.07	1.76
CD58	AMPL9646884	672	333	28.732	15.923	4.89	4.08	1.76
CFL2	AMPL36429878	1176	590	50.281	28.212	5.68	4.87	1.76
COL18A1	AMPL15213300	1686	849	72.087	40.597	6.19	5.38	1.76
SNORA43	AMPL19805301	6702	3397	286.551	162.434	8.17	7.35	1.76
HOXC13	AMPL32006462	37	10	1.582	0.478	1.37	0.56	1.75
TERT	AMPL20967395	49	16	2.095	0.765	1.63	0.82	1.75
MYL6B	AMPL11273152	53	18	2.266	0.861	1.71	0.9	1.75
CAMK2D	AMPL8189186	133	59	5.687	2.821	2.74	1.93	1.75
SNX22	AMPL14427777	240	114	10.261	5.451	3.49	2.69	1.75
ROGDI	AMPL15394686	336	163	14.366	7.794	3.94	3.14	1.75
EME1	AMPL34482490	340	165	14.537	7.89	3.96	3.15	1.75
HAUS7	AMPL31642366	380	185	16.247	8.846	4.11	3.3	1.75
MSH5	AMPL16245211	391	191	16.718	9.133	4.15	3.34	1.75
NUFIP1	AMPL12887418	436	214	18.642	10.233	4.3	3.49	1.75
GPD1L	AMPL26129724	511	252	21.848	12.05	4.51	3.71	1.75
DDIT4L	AMPL36158167	681	340	29.117	16.258	4.91	4.11	1.75
TRMT10C	AMPL31430446	758	378	32.409	18.075	5.06	4.25	1.75
NACC1	AMPL18261438	4152	2117	177.523	101.228	7.48	6.68	1.75
LOC100505839	AMPL37499944	27	5	1.154	0.239	1.11	0.31	1.74
CALB2	AMPL10762882	29	6	1.24	0.287	1.16	0.36	1.74
HOXA11	AMPL27715423	64	24	2.736	1.148	1.9	1.1	1.74
RDM1	AMPL35920257	72	28	3.078	1.339	2.03	1.23	1.74
TRAF5	AMPL1177586	72	28	3.078	1.339	2.03	1.23	1.74
TBXA2R	AMPL22157467	76	30	3.249	1.435	2.09	1.28	1.74
GRAMD2	AMPL1815893	173	80	7.397	3.825	3.07	2.27	1.74
PEX1	AMPL4337197	185	86	7.91	4.112	3.16	2.35	1.74
SLC7A2	AMPL6661147	255	122	10.903	5.834	3.57	2.77	1.74
ATP7A	AMPL2873066	258	124	11.031	5.929	3.59	2.79	1.74
B4GALT6	AMPL27891146	346	169	14.794	8.081	3.98	3.18	1.74
CSPG4	AMPL10520067	347	169	14.836	8.081	3.99	3.18	1.74
DNAJC6	AMPL24809652	458	226	19.582	10.807	4.36	3.56	1.74
DSCC1	AMPL36827444	495	245	21.164	11.715	4.47	3.67	1.74
PLIN2	AMPL1358252	692	347	29.587	16.592	4.93	4.14	1.74
AIM1	AMPL10190044	704	352	30.1	16.832	4.96	4.16	1.74
CHD3	AMPL844673	841	424	35.958	20.274	5.21	4.41	1.74
TTYH3	AMPL14565389	988	499	42.243	23.861	5.43	4.64	1.74
NDE1	AMPL32799660	1257	637	53.744	30.459	5.77	4.98	1.74
NCAPH	AMPL25178114	1674	850	71.574	40.644	6.18	5.38	1.74
DDX23	AMPL30139583	2440	1246	104.325	59.58	6.72	5.92	1.74
NASP	AMPL7349236	3235	1650	138.316	78.898	7.12	6.32	1.74
EIF4A3	AMPL24227698	3999	2041	170.981	97.594	7.43	6.62	1.74
PAICS	AMPL2870017	5847	2989	249.994	142.925	7.97	7.17	1.74
TPI1	AMPL2665494	14266	7334	609.957	350.689	9.25	8.46	1.74
MTUS1	AMPL4888012	54	19	2.309	0.909	1.73	0.93	1.73
PDK3	AMPL2282120	149	68	6.371	3.252	2.88	2.09	1.73
MMD	AMPL13058911	351	173	15.007	8.272	4	3.21	1.73
SFR1	AMPL2720671	725	365	30.998	17.453	5	4.21	1.73
ACADSB	AMPL7222152	876	444	37.454	21.231	5.27	4.47	1.73
KRAS	AMPL16322052	1168	594	49.939	28.403	5.67	4.88	1.73
NOTCH3	AMPL3430435	1232	629	52.675	30.077	5.75	4.96	1.73
ABCD3	AMPL10799498	1593	815	68.11	38.971	6.11	5.32	1.73
PPP2CA	AMPL9219992	1997	1022	85.384	48.869	6.43	5.64	1.73
MYL9	AMPL29412807	2376	1222	101.588	58.432	6.68	5.89	1.73
HNRNPM	AMPL27336291	8659	4478	370.224	214.124	8.54	7.75	1.73
SPHAR	AMPL13154008	36	10	1.539	0.478	1.34	0.56	1.72
LYPD6B	AMPL15991598	146	67	6.242	3.204	2.86	2.07	1.72
RFX2	AMPL5490685	186	88	7.953	4.208	3.16	2.38	1.72
RBM12	AMPL6917160	224	108	9.577	5.164	3.4	2.62	1.72
MMP11	AMPL29528964	228	110	9.748	5.26	3.43	2.65	1.72
RASSF2	AMPL16447627	272	133	11.63	6.36	3.66	2.88	1.72
MEX3A	AMPL1073711	278	136	11.886	6.503	3.69	2.91	1.72
NSRP1	AMPL15251928	414	206	17.701	9.85	4.23	3.44	1.72
ADCY6	AMPL26296751	445	222	19.026	10.615	4.32	3.54	1.72
TDP1	AMPL729529	480	241	20.523	11.524	4.43	3.65	1.72
HEYL	AMPL25840637	493	247	21.079	11.811	4.46	3.68	1.72
C16orf13	AMPL14332253	586	295	25.055	14.106	4.7	3.92	1.72
CENPW	AMPL511163	1077	551	46.048	26.347	5.56	4.77	1.72
TIMM13	AMPL13737980	1425	730	60.927	34.906	5.95	5.17	1.72
PICK1	AMPL2697899	1840	948	78.671	45.33	6.32	5.53	1.72
PSIP1	AMPL6220772	1950	1005	83.374	48.056	6.4	5.62	1.72
IPO9	AMPL33394816	2023	1042	86.495	49.825	6.45	5.67	1.72
HNRNPH3	AMPL12998185	2219	1147	94.876	54.846	6.58	5.8	1.72
KIF2C	AMPL12243426	2292	1186	97.997	56.711	6.63	5.85	1.72
EGR1	AMPL10908633	7637	3968	326.528	189.737	8.36	7.58	1.72
ZBTB8B	AMPL2463721	32	8	1.368	0.383	1.24	0.47	1.71
NMNAT3	AMPL17343604	53	19	2.266	0.909	1.71	0.93	1.71
FBN3	AMPL13863232	72	29	3.078	1.387	2.03	1.26	1.71
FBF1	AMPL4941635	91	39	3.891	1.865	2.29	1.52	1.71
GRID2IP	AMPL4043913	118	53	5.045	2.534	2.6	1.82	1.71
PLEKHH2	AMPL17536757	133	61	5.687	2.917	2.74	1.97	1.71
PPAP2B	AMPL8733908	192	92	8.209	4.399	3.2	2.43	1.71
CCDC113	AMPL24843463	293	145	12.528	6.933	3.76	2.99	1.71
SLC36A1	AMPL15671653	345	172	14.751	8.225	3.98	3.21	1.71
INPP5F	AMPL25570931	370	185	15.82	8.846	4.07	3.3	1.71
PELI3	AMPL34358225	374	187	15.991	8.942	4.09	3.31	1.71
C16orf87	AMPL5745110	477	241	20.395	11.524	4.42	3.65	1.71
DLG4	AMPL5639645	497	251	21.25	12.002	4.48	3.7	1.71
ARHGEF26	AMPL31510131	503	255	21.506	12.193	4.49	3.72	1.71
ERCC1	AMPL22321959	575	292	24.585	13.963	4.68	3.9	1.71
SAPCD2	AMPL16078918	1579	815	67.512	38.971	6.1	5.32	1.71
FOXM1	AMPL37179654	1676	869	71.659	41.553	6.18	5.41	1.71
TONSL	AMPL24751430	1722	890	73.626	42.557	6.22	5.44	1.71
TAGLN2	AMPL7723591	7887	4109	337.217	196.48	8.4	7.63	1.71
SERBP1	AMPL1378012	9289	4853	397.161	232.055	8.64	7.86	1.71
SRSF3	AMPL10459408	11260	5871	481.433	280.733	8.91	8.14	1.71
BMP4	AMPL16912175	12164	6337	520.084	303.016	9.03	8.25	1.71
SELM	AMPL16827978	22	3	0.941	0.143	0.96	0.19	1.7
EFR3B	AMPL24975129	43	14	1.839	0.669	1.51	0.74	1.7
SAMD14	AMPL15642960	45	15	1.924	0.717	1.55	0.78	1.7
SULT2B1	AMPL15635974	87	37	3.72	1.769	2.24	1.47	1.7
MOCS1	AMPL29948210	104	46	4.447	2.2	2.45	1.68	1.7
SLC35E4	AMPL2982507	123	56	5.259	2.678	2.65	1.88	1.7
FEM1A	AMPL33247830	231	113	9.877	5.403	3.44	2.68	1.7
GDPD1	AMPL20806414	265	131	11.33	6.264	3.62	2.86	1.7
MRPS25	AMPL36784473	301	150	12.87	7.173	3.79	3.03	1.7
GSTCD	AMPL677039	314	157	13.425	7.507	3.85	3.09	1.7
KIF5C	AMPL29865937	363	182	15.52	8.703	4.05	3.28	1.7
TBC1D4	AMPL24313820	500	255	21.378	12.193	4.48	3.72	1.7
SLC19A1	AMPL22083860	519	264	22.19	12.624	4.54	3.77	1.7
ANGEL2	AMPL34372286	597	306	25.525	14.632	4.73	3.97	1.7
C6orf132	AMPL8625535	633	325	27.065	15.54	4.81	4.05	1.7
PAQR4	AMPL36539289	727	374	31.084	17.884	5	4.24	1.7
PRIM1	AMPL5600643	798	410	34.119	19.605	5.13	4.36	1.7
RUNX3	AMPL28547499	937	485	40.062	23.191	5.36	4.6	1.7
MAOB	AMPL3163778	1295	672	55.369	32.133	5.82	5.05	1.7
HIP1	AMPL27280027	1375	715	58.79	34.189	5.9	5.14	1.7
ATAD3A	AMPL7172782	1941	1011	82.989	48.343	6.39	5.62	1.7
USB1	AMPL14439191	2541	1329	108.643	63.549	6.78	6.01	1.7
RNASEH2A	AMPL26975037	2974	1554	127.156	74.307	7	6.23	1.7
KRT18	AMPL4221330	8101	4248	346.366	203.126	8.44	7.67	1.7
TEX14	AMPL9926312	33	9	1.411	0.43	1.27	0.52	1.69
RNF182	AMPL9089362	35	10	1.496	0.478	1.32	0.56	1.69
IMP3	AMPL30972776	39	12	1.667	0.574	1.42	0.65	1.69
IL17RC	AMPL17315546	84	36	3.592	1.721	2.2	1.44	1.69
GRIN2B	AMPL5114465	111	50	4.746	2.391	2.52	1.76	1.69
DES	AMPL10514114	133	62	5.687	2.965	2.74	1.99	1.69
TMEM133	AMPL14712321	148	70	6.328	3.347	2.87	2.12	1.69
LRAT	AMPL27201973	207	101	8.85	4.83	3.3	2.54	1.69
FGFR1OP2	AMPL33450495	222	109	9.492	5.212	3.39	2.64	1.69
ARL4A	AMPL21599164	264	131	11.288	6.264	3.62	2.86	1.69
SH2B2	AMPL35223207	285	142	12.185	6.79	3.72	2.96	1.69
RAD18	AMPL33966418	312	157	13.34	7.507	3.84	3.09	1.69
HOXA6	AMPL36721777	380	193	16.247	9.229	4.11	3.35	1.69
RNF128	AMPL22129047	484	248	20.694	11.859	4.44	3.68	1.69
FAM57A	AMPL14797015	817	425	34.932	20.322	5.17	4.41	1.69
DPH2	AMPL11982410	960	500	41.046	23.908	5.39	4.64	1.69
ZFYVE28	AMPL34799241	1008	524	43.098	25.056	5.46	4.7	1.69
SLC39A8	AMPL4830556	1192	621	50.965	29.694	5.7	4.94	1.69
FAM83D	AMPL15422138	1285	670	54.941	32.037	5.81	5.05	1.69
GAS2L1	AMPL26969197	1614	844	69.008	40.357	6.13	5.37	1.69
UQCRC1	AMPL7754673	1698	890	72.6	42.557	6.2	5.44	1.69
LMNB2	AMPL16344000	7838	4150	335.122	198.44	8.39	7.64	1.69
APOL1	AMPL6306627	29	7	1.24	0.335	1.16	0.42	1.68
IL1RAP	AMPL6705904	31	8	1.325	0.383	1.22	0.47	1.68
TMEM17	AMPL21159322	59	23	2.523	1.1	1.82	1.07	1.68
HMSD	AMPL2998215	93	41	3.976	1.96	2.31	1.57	1.68
STARD5	AMPL21280297	106	48	4.532	2.295	2.47	1.72	1.68
NEK5	AMPL21417267	151	72	6.456	3.443	2.9	2.15	1.68
RHOV	AMPL17205494	303	153	12.955	7.316	3.8	3.06	1.68
PIBF1	AMPL29160266	308	156	13.169	7.459	3.82	3.08	1.68
TCEA2	AMPL20757117	316	160	13.511	7.651	3.86	3.11	1.68
ST3GAL2	AMPL12466455	327	166	13.981	7.938	3.91	3.16	1.68
CARD10	AMPL26342968	366	186	15.649	8.894	4.06	3.31	1.68
PPIL1	AMPL32162285	470	241	20.095	11.524	4.4	3.65	1.68
HSF2	AMPL30211717	565	292	24.157	13.963	4.65	3.9	1.68
HSPA4L	AMPL24166748	651	339	27.834	16.21	4.85	4.11	1.68
TNFRSF18	AMPL29527120	790	411	33.777	19.653	5.12	4.37	1.68
CRAT	AMPL1616827	828	432	35.402	20.657	5.19	4.44	1.68
SNORA52	AMPL20757147	960	504	41.046	24.1	5.39	4.65	1.68
KLHL23	AMPL35861515	1707	899	72.985	42.987	6.21	5.46	1.68
MAD2L2	AMPL5015707	1888	994	80.723	47.53	6.35	5.6	1.68
NDUFA11	AMPL9188571	5615	2984	240.075	142.686	7.91	7.17	1.68
RUNX2	AMPL597016	40	13	1.71	0.622	1.44	0.7	1.67
SPATA17	AMPL34709885	55	21	2.352	1.004	1.75	1	1.67
FGD1	AMPL29028330	57	22	2.437	1.052	1.78	1.04	1.67
COL9A2	AMPL10525613	98	44	4.19	2.104	2.38	1.63	1.67
SLC22A17	AMPL31010066	204	101	8.722	4.83	3.28	2.54	1.67
LACTB2	AMPL33172998	311	158	13.297	7.555	3.84	3.1	1.67
SOX13	AMPL27246965	520	270	22.233	12.911	4.54	3.8	1.67
IMPA2	AMPL25678694	612	319	26.167	15.254	4.76	4.02	1.67
LSG1	AMPL32072122	714	375	30.528	17.931	4.98	4.24	1.67
GPR125	AMPL34303862	753	396	32.195	18.935	5.05	4.32	1.67
PHF13	AMPL15949395	775	406	33.136	19.414	5.09	4.35	1.67
ESCO2	AMPL1777404	1259	666	53.83	31.846	5.78	5.04	1.67
ELAVL1	AMPL9361617	1321	699	56.481	33.424	5.85	5.11	1.67
SPATS2L	AMPL5633865	1438	763	61.483	36.484	5.97	5.23	1.67
LPHN1	AMPL731349	1621	861	69.308	41.17	6.14	5.4	1.67
BAG2	AMPL28664706	1755	933	75.037	44.613	6.25	5.51	1.67
FTSJ3	AMPL31443694	1819	968	77.773	46.287	6.3	5.56	1.67
VEZF1	AMPL12453988	2164	1149	92.524	54.942	6.55	5.81	1.67
HAUS6	AMPL32119618	2208	1174	94.405	56.137	6.58	5.84	1.67
HNRNPH1	AMPL27376016	6827	3654	291.895	174.723	8.19	7.46	1.67
ARL6IP1	AMPL26302776	7455	3989	318.746	190.742	8.32	7.58	1.67
CARNS1	AMPL11028500	23	4	0.983	0.191	0.99	0.25	1.66
HLA-DMB	AMPL8903598	23	4	0.983	0.191	0.99	0.25	1.66
CTGF	AMPL11335505	34	10	1.454	0.478	1.3	0.56	1.66
NCKAP1L	AMPL26908046	36	11	1.539	0.526	1.34	0.61	1.66
C2orf81	AMPL4042986	45	16	1.924	0.765	1.55	0.82	1.66
GNL3L	AMPL32257994	62	25	2.651	1.195	1.87	1.13	1.66
LOC100506054	AMPL37771321	108	50	4.618	2.391	2.49	1.76	1.66
SAMD11	AMPL35050100	127	60	5.43	2.869	2.68	1.95	1.66
MRPL35	AMPL32010538	196	97	8.38	4.638	3.23	2.5	1.66
DDAH2	AMPL25856302	257	130	10.988	6.216	3.58	2.85	1.66
SYN2	AMPL17678229	295	151	12.613	7.22	3.77	3.04	1.66
ARL4C	AMPL28078998	336	173	14.366	8.272	3.94	3.21	1.66
MARCKS	AMPL11883257	406	210	17.359	10.042	4.2	3.46	1.66
TAF11	AMPL27008403	555	290	23.73	13.867	4.63	3.89	1.66
CYBASC3	AMPL10581383	641	336	27.407	16.066	4.83	4.09	1.66
TGFA	AMPL9319030	682	358	29.16	17.118	4.91	4.18	1.66
WDR62	AMPL1992312	686	361	29.331	17.262	4.92	4.19	1.66
HK1	AMPL17152214	1250	666	53.445	31.846	5.77	5.04	1.66
OBFC1	AMPL14793430	1473	783	62.98	37.441	6	5.26	1.66
SWAP70	AMPL24702221	1548	826	66.186	39.497	6.07	5.34	1.66
MRPL14	AMPL14264796	1729	925	73.925	44.231	6.23	5.5	1.66
SPAG5	AMPL27024407	1923	1027	82.22	49.108	6.38	5.65	1.66
ETFB	AMPL109407	2353	1259	100.605	60.201	6.67	5.94	1.66
HIST3H2BB	AMPL17486153	2880	1544	123.137	73.829	6.96	6.23	1.66
ROCK2	AMPL29719461	3077	1651	131.56	78.946	7.05	6.32	1.66
SNRPC	AMPL11644317	3338	1787	142.72	85.449	7.17	6.43	1.66
GTF2F1	AMPL7860244	3364	1801	143.831	86.118	7.18	6.44	1.66
SOX9	AMPL5370025	3912	2095	167.262	100.176	7.39	6.66	1.66
MCM7	AMPL26997506	6414	3446	274.237	164.777	8.1	7.37	1.66
CALM3	AMPL29371616	23435	12616	1001.99	603.258	9.97	9.24	1.66
ANO4	AMPL17079243	30	8	1.283	0.383	1.19	0.47	1.65
APOL3	AMPL35071303	30	8	1.283	0.383	1.19	0.47	1.65
CHEK2	AMPL2656114	54	21	2.309	1.004	1.73	1	1.65
C9orf37	AMPL18012260	56	22	2.394	1.052	1.76	1.04	1.65
WBSCR28	AMPL21012468	56	22	2.394	1.052	1.76	1.04	1.65
C12orf60	AMPL15730896	74	32	3.164	1.53	2.06	1.34	1.65
ZNF169	AMPL22547823	91	41	3.891	1.96	2.29	1.57	1.65
STARD13	AMPL16811781	102	47	4.361	2.247	2.42	1.7	1.65
LYPD6	AMPL6920648	155	76	6.627	3.634	2.93	2.21	1.65
RET	AMPL35555716	194	97	8.295	4.638	3.22	2.5	1.65
ARHGEF28	AMPL4811807	222	112	9.492	5.355	3.39	2.67	1.65
PBX3	AMPL27776842	228	115	9.748	5.499	3.43	2.7	1.65
FAM176C	AMPL16839361	230	116	9.834	5.547	3.44	2.71	1.65
SH3BGRL2	AMPL15140314	271	139	11.587	6.647	3.65	2.93	1.65
HR	AMPL27860446	318	164	13.596	7.842	3.87	3.14	1.65
DOC2B	AMPL7105404	380	198	16.247	9.468	4.11	3.39	1.65
TFG	AMPL9174716	914	487	39.079	23.287	5.32	4.6	1.65
ISOC2	AMPL4818844	955	508	40.832	24.291	5.39	4.66	1.65
PEAK1	AMPL15068013	1054	564	45.065	26.969	5.53	4.81	1.65
TUBB4B	AMPL29521377	1125	601	48.101	28.738	5.62	4.89	1.65
RPIA	AMPL35949010	1464	786	62.595	37.584	5.99	5.27	1.65
NHP2	AMPL31430608	1901	1025	81.279	49.012	6.36	5.64	1.65
EFTUD2	AMPL29891260	2519	1361	107.702	65.079	6.76	6.05	1.65
RFC2	AMPL16695298	2667	1440	114.03	68.856	6.85	6.13	1.65
BUB1	AMPL29290680	2939	1589	125.66	75.981	6.98	6.27	1.65
CCT2	AMPL29044682	5536	3000	236.697	143.451	7.89	7.17	1.65
IFITM1	AMPL7536970	7372	3988	315.197	190.694	8.3	7.58	1.65
RPL8	AMPL3143652	18420	9947	787.566	475.635	9.62	8.9	1.65
CCDC148	AMPL34818645	39	13	1.667	0.622	1.42	0.7	1.64
ZNF488	AMPL15790062	39	13	1.667	0.622	1.42	0.7	1.64
CSDE1	AMPL11937696	46	17	1.967	0.813	1.57	0.86	1.64
FAM131C	AMPL21734213	79	35	3.378	1.674	2.13	1.42	1.64
STARD8	AMPL3419316	101	47	4.318	2.247	2.41	1.7	1.64
CORO1A	AMPL12128940	121	58	5.173	2.773	2.63	1.92	1.64
ARSK	AMPL22079507	140	68	5.986	3.252	2.8	2.09	1.64
RND2	AMPL29690486	186	93	7.953	4.447	3.16	2.45	1.64
CCDC71	AMPL36375208	250	128	10.689	6.121	3.55	2.83	1.64
SCAMP5	AMPL34518485	255	131	10.903	6.264	3.57	2.86	1.64
LMX1B	AMPL6807747	331	172	14.152	8.225	3.92	3.21	1.64
ITGAE	AMPL7847732	355	186	15.178	8.894	4.02	3.31	1.64
BLM	AMPL6166640	461	244	19.711	11.667	4.37	3.66	1.64
MTERFD1	AMPL32278720	479	253	20.48	12.098	4.42	3.71	1.64
TBKBP1	AMPL25407544	682	363	29.16	17.358	4.91	4.2	1.64
PGM2	AMPL32289809	748	400	31.982	19.127	5.04	4.33	1.64
C17orf61	AMPL35673540	893	478	38.181	22.856	5.29	4.58	1.64
TBC1D8	AMPL5620779	1303	703	55.711	33.615	5.83	5.11	1.64
SNORA10	AMPL20331672	1738	941	74.31	44.996	6.23	5.52	1.64
KANSL1	AMPL24351341	2366	1282	101.161	61.301	6.67	5.96	1.64
GRWD1	AMPL15518653	2487	1345	106.334	64.314	6.75	6.03	1.64
ELK3	AMPL29141740	2711	1469	115.912	70.243	6.87	6.15	1.64
POLDIP2	AMPL31716479	3100	1681	132.544	80.38	7.06	6.35	1.64
HNRNPF	AMPL6129519	3959	2145	169.271	102.567	7.41	6.69	1.64
SHMT1	AMPL27825087	4042	2192	172.82	104.815	7.44	6.73	1.64
MRPS30	AMPL31340717	6307	3428	269.662	163.916	8.08	7.37	1.64
FSCN1	AMPL7285885	11199	6092	478.825	291.301	8.91	8.19	1.64
TRABD2A	AMPL5522603	22	4	0.941	0.191	0.96	0.25	1.63
PPP1R1B	AMPL15249643	33	10	1.411	0.478	1.27	0.56	1.63
LONRF3	AMPL473040	111	53	4.746	2.534	2.52	1.82	1.63
COG7	AMPL16165578	164	82	7.012	3.921	3	2.3	1.63
HOXA7	AMPL13769252	232	119	9.919	5.69	3.45	2.74	1.63
SHROOM2	AMPL10188168	244	126	10.432	6.025	3.52	2.81	1.63
MTCH1	AMPL24491710	281	146	12.014	6.981	3.7	3	1.63
ADA	AMPL14907	442	234	18.898	11.189	4.31	3.61	1.63
BORA	AMPL14740474	490	261	20.95	12.48	4.46	3.75	1.63
LOC285359	AMPL19907520	537	286	22.96	13.676	4.58	3.88	1.63
LYRM1	AMPL5802377	706	378	30.186	18.075	4.96	4.25	1.63
SNAPC1	AMPL11122637	779	420	33.307	20.083	5.1	4.4	1.63
ZCRB1	AMPL18285001	859	464	36.727	22.187	5.24	4.54	1.63
CCDC117	AMPL16236695	1403	763	59.987	36.484	5.93	5.23	1.63
POLD1	AMPL11251274	1441	783	61.611	37.441	5.97	5.26	1.63
ARHGAP11A	AMPL24399296	1445	785	61.782	37.536	5.97	5.27	1.63
TBL3	AMPL28919255	1608	874	68.752	41.792	6.12	5.42	1.63
LIF	AMPL8546820	1647	893	70.419	42.7	6.16	5.45	1.63
CHAF1A	AMPL26958519	2156	1173	92.182	56.089	6.54	5.84	1.63
MRPL28	AMPL28554678	2174	1187	92.952	56.759	6.55	5.85	1.63
ANP32A	AMPL20452969	4174	2280	178.464	109.023	7.49	6.78	1.63
PSMD2	AMPL9685754	7072	3871	302.371	185.099	8.24	7.54	1.63
CXXC4	AMPL14294700	20	3	0.855	0.143	0.89	0.19	1.62
CLDN2	AMPL8114463	38	13	1.625	0.622	1.39	0.7	1.62
FBXO46	AMPL1802715	203	104	8.679	4.973	3.27	2.58	1.62
SDHAP1	AMPL21191688	224	116	9.577	5.547	3.4	2.71	1.62
C17orf97	AMPL976951	265	138	11.33	6.599	3.62	2.93	1.62
CCDC88C	AMPL5274224	389	207	16.632	9.898	4.14	3.45	1.62
NRARP	AMPL24900	652	353	27.877	16.879	4.85	4.16	1.62
FAM64A	AMPL6800324	657	354	28.091	16.927	4.86	4.16	1.62
GLRX	AMPL2006030	705	381	30.143	18.218	4.96	4.26	1.62
SLCO4A1	AMPL32360722	768	415	32.837	19.844	5.08	4.38	1.62
UBE2L6	AMPL30280257	798	432	34.119	20.657	5.13	4.44	1.62
FAM96A	AMPL15356114	800	434	34.205	20.753	5.14	4.44	1.62
TYRO3	AMPL29721764	824	447	35.231	21.374	5.18	4.48	1.62
POP7	AMPL27000066	898	489	38.395	23.382	5.3	4.61	1.62
KIF18A	AMPL15318253	1262	690	53.958	32.994	5.78	5.09	1.62
HTATSF1	AMPL26504963	1781	975	76.148	46.621	6.27	5.57	1.62
IPO4	AMPL14009471	1870	1022	79.954	48.869	6.34	5.64	1.62
LMNB1	AMPL28377520	2472	1353	105.693	64.696	6.74	6.04	1.62
GPRC5A	AMPL27138283	2665	1460	113.945	69.813	6.84	6.15	1.62
CD44	AMPL5314975	3330	1825	142.378	87.266	7.16	6.46	1.62
KXD1	AMPL37258021	3346	1839	143.062	87.935	7.17	6.47	1.62
PRKACB	AMPL21094236	6989	3847	298.822	183.952	8.23	7.53	1.62
MYH16	AMPL19965841	43	16	1.839	0.765	1.51	0.82	1.61
TLR5	AMPL7261913	52	21	2.223	1.004	1.69	1	1.61
PIH1D2	AMPL34422274	54	22	2.309	1.052	1.73	1.04	1.61
PITX1	AMPL10354624	72	32	3.078	1.53	2.03	1.34	1.61
SNORA14B	AMPL20959000	146	73	6.242	3.491	2.86	2.17	1.61
THAP10	AMPL31708521	155	78	6.627	3.73	2.93	2.24	1.61
CYP26B1	AMPL33692430	211	109	9.022	5.212	3.33	2.64	1.61
DNAJC17	AMPL33634164	230	120	9.834	5.738	3.44	2.75	1.61
POLR3F	AMPL28204776	234	122	10.005	5.834	3.46	2.77	1.61
AMOT	AMPL2636894	266	140	11.373	6.694	3.63	2.94	1.61
PAAF1	AMPL14574256	357	191	15.264	9.133	4.02	3.34	1.61
TOE1	AMPL14579284	368	197	15.734	9.42	4.06	3.38	1.61
TMEM107	AMPL14252980	370	198	15.82	9.468	4.07	3.39	1.61
RNASEH2C	AMPL14094735	408	218	17.444	10.424	4.21	3.51	1.61
TMEM56	AMPL34726977	542	293	23.174	14.01	4.6	3.91	1.61
PDCL3	AMPL34847624	579	313	24.756	14.967	4.69	4	1.61
CHTF18	AMPL34996217	776	422	33.179	20.179	5.1	4.4	1.61
SGOL2	AMPL34591051	824	450	35.231	21.518	5.18	4.49	1.61
PKN3	AMPL12535876	863	472	36.898	22.57	5.24	4.56	1.61
NDRG2	AMPL20849834	939	514	40.148	24.578	5.36	4.68	1.61
FOXC1	AMPL9711475	1009	554	43.141	26.491	5.46	4.78	1.61
RTKN	AMPL207093	1144	626	48.913	29.933	5.64	4.95	1.61
ENO2	AMPL7874812	1190	654	50.88	31.272	5.7	5.01	1.61
LAMB1	AMPL8713305	1462	806	62.509	38.54	5.99	5.31	1.61
SDCBP	AMPL1542153	1844	1016	78.842	48.582	6.32	5.63	1.61
KIFC1	AMPL10682427	2126	1172	90.899	56.041	6.52	5.83	1.61
HAT1	AMPL11195188	2491	1375	106.505	65.748	6.75	6.06	1.61
TRIM25	AMPL28117407	3377	1873	144.387	89.561	7.18	6.5	1.61
WDR34	AMPL18157836	4732	2627	202.321	125.615	7.67	6.98	1.61
KHSRP	AMPL8555626	7634	4244	326.399	202.935	8.35	7.67	1.61
DDX39B	AMPL17613825	7696	4261	329.05	203.748	8.37	7.68	1.61
ACTN4	AMPL27772682	24096	13341	1030.25	637.925	10.01	9.32	1.61
MT2A	AMPL30059936	57023	31701	2438.08	1515.84	11.25	10.57	1.61
S100A3	AMPL6914498	39	14	1.667	0.669	1.42	0.74	1.6
NKX2-8	AMPL26508202	48	19	2.052	0.909	1.61	0.93	1.6
RHBG	AMPL31802283	55	23	2.352	1.1	1.75	1.07	1.6
C19orf70	AMPL22204635	120	59	5.131	2.821	2.62	1.93	1.6
CCDC75	AMPL16007816	121	60	5.173	2.869	2.63	1.95	1.6
SYT3	AMPL10584263	121	60	5.173	2.869	2.63	1.95	1.6
DEDD2	AMPL16453407	123	61	5.259	2.917	2.65	1.97	1.6
DPYSL5	AMPL32598404	129	64	5.516	3.06	2.7	2.02	1.6
SCN1B	AMPL22117351	148	75	6.328	3.586	2.87	2.2	1.6
HNF4A	AMPL6323409	180	93	7.696	4.447	3.12	2.45	1.6
THAP8	AMPL36443101	184	95	7.867	4.543	3.15	2.47	1.6
KCTD14	AMPL35493919	236	124	10.09	5.929	3.47	2.79	1.6
EFCAB11	AMPL34653466	305	163	13.041	7.794	3.81	3.14	1.6
DNAJC2	AMPL25756737	324	173	13.853	8.272	3.89	3.21	1.6
PPIL3	AMPL17318642	338	181	14.452	8.655	3.95	3.27	1.6
KLF16	AMPL14270604	390	210	16.675	10.042	4.14	3.46	1.6
BRMS1L	AMPL14870155	393	212	16.803	10.137	4.15	3.48	1.6
PSMD5	AMPL28236782	469	254	20.053	12.145	4.4	3.72	1.6
TROAP	AMPL27146235	514	280	21.977	13.389	4.52	3.85	1.6
CKMT1A	AMPL108751	687	377	29.373	18.027	4.92	4.25	1.6
SBNO1	AMPL9851677	887	489	37.925	23.382	5.28	4.61	1.6
GPAM	AMPL36758872	960	527	41.046	25.2	5.39	4.71	1.6
THOC3	AMPL13968177	1277	708	54.599	33.854	5.8	5.12	1.6
PFDN6	AMPL24577820	1332	736	56.951	35.193	5.86	5.18	1.6
USP5	AMPL3779219	1345	745	57.507	35.624	5.87	5.19	1.6
ESPL1	AMPL13401338	1434	792	61.312	37.871	5.96	5.28	1.6
DTL	AMPL33518527	1604	888	68.581	42.461	6.12	5.44	1.6
CENPB	AMPL7212562	1780	986	76.106	47.147	6.27	5.59	1.6
CTPS1	AMPL7201391	2119	1177	90.6	56.28	6.52	5.84	1.6
BUB1B	AMPL10744784	2803	1562	119.845	74.69	6.92	6.24	1.6
GMFB	AMPL28196251	2817	1566	120.444	74.881	6.92	6.25	1.6
HIST2H2AC	AMPL11492981	2878	1598	123.052	76.411	6.95	6.27	1.6
CDCA5	AMPL16069879	3250	1806	138.957	86.357	7.13	6.45	1.6
H1FX	AMPL27040544	3251	1808	139	86.453	7.13	6.45	1.6
BIRC5	AMPL513992	7816	4358	334.181	208.386	8.39	7.71	1.6
MCM4	AMPL28593509	7857	4396	335.934	210.203	8.4	7.72	1.6
HSP90B1	AMPL10111598	44384	24741	1897.68	1183.04	10.89	10.21	1.6
HNRNPA2B1	AMPL14830262	53420	29767	2284.03	1423.37	11.16	10.48	1.6
LRRIQ1	AMPL2220434	37	13	1.582	0.622	1.37	0.7	1.59
SMTNL2	AMPL3004041	53	22	2.266	1.052	1.71	1.04	1.59
RASD2	AMPL26583581	94	45	4.019	2.152	2.33	1.66	1.59
PDE5A	AMPL5380036	225	119	9.62	5.69	3.41	2.74	1.59
ELOVL3	AMPL34446036	244	129	10.432	6.168	3.52	2.84	1.59
FZD4	AMPL13643463	249	132	10.646	6.312	3.54	2.87	1.59
LHX2	AMPL30139963	290	155	12.399	7.412	3.74	3.07	1.59
LSM6	AMPL12073476	366	198	15.649	9.468	4.06	3.39	1.59
ATG4C	AMPL16135292	373	202	15.948	9.659	4.08	3.41	1.59
RECQL	AMPL16135017	413	225	17.658	10.759	4.22	3.56	1.59
PML	AMPL16637134	556	305	23.772	14.584	4.63	3.96	1.59
AMMECR1	AMPL25176890	781	432	33.392	20.657	5.1	4.44	1.59
NIF3L1	AMPL3098029	1219	679	52.12	32.468	5.73	5.06	1.59
MAD2L1	AMPL8008998	2038	1139	87.137	54.463	6.46	5.79	1.59
SMC4	AMPL6220360	2079	1162	88.89	55.563	6.49	5.82	1.59
HSDL1	AMPL14986134	2096	1171	89.617	55.994	6.5	5.83	1.59
WDR77	AMPL36826503	2121	1182	90.686	56.52	6.52	5.85	1.59
ZDHHC6	AMPL35507538	2281	1275	97.526	60.967	6.62	5.95	1.59
HIST1H2AI	AMPL8399557	5591	3129	239.049	149.619	7.91	7.23	1.59
AHCY	AMPL6513225	8569	4814	366.376	230.191	8.52	7.85	1.59
KPNA2	AMPL8554169	23359	13106	998.738	626.688	9.97	9.29	1.59
CITED4	AMPL15838777	26	7	1.112	0.335	1.08	0.42	1.58
PCDHGA9	AMPL31524463	33	11	1.411	0.526	1.27	0.61	1.58
OLFML2B	AMPL25444754	47	19	2.01	0.909	1.59	0.93	1.58
TNRC6B	AMPL9407947	47	19	2.01	0.909	1.59	0.93	1.58
LOC283174	AMPL19979228	65	29	2.779	1.387	1.92	1.26	1.58
TNFAIP8L1	AMPL34242520	165	86	7.055	4.112	3.01	2.35	1.58
LOC257396	AMPL38013324	195	103	8.337	4.925	3.22	2.57	1.58
PHKA1	AMPL11681353	206	109	8.808	5.212	3.29	2.64	1.58
POLE2	AMPL10496841	237	126	10.133	6.025	3.48	2.81	1.58
C2orf68	AMPL980262	242	129	10.347	6.168	3.5	2.84	1.58
ATP7B	AMPL4106034	272	146	11.63	6.981	3.66	3	1.58
DUS2L	AMPL33342339	378	206	16.162	9.85	4.1	3.44	1.58
ING2	AMPL11975157	391	213	16.718	10.185	4.15	3.48	1.58
FAM40B	AMPL33662693	401	219	17.145	10.472	4.18	3.52	1.58
ZCCHC9	AMPL5449847	414	226	17.701	10.807	4.23	3.56	1.58
BUD13	AMPL15734821	557	308	23.815	14.728	4.63	3.98	1.58
PARP2	AMPL29348931	611	339	26.124	16.21	4.76	4.11	1.58
MRPL42	AMPL17401844	855	476	36.556	22.761	5.23	4.57	1.58
ACD	AMPL5993884	998	557	42.671	26.634	5.45	4.79	1.58
SHPK	AMPL13459009	1086	608	46.433	29.073	5.57	4.91	1.58
LRWD1	AMPL16570165	1096	612	46.861	29.264	5.58	4.92	1.58
LOC728554	AMPL21354639	1221	682	52.205	32.611	5.73	5.07	1.58
SLC29A4	AMPL3853796	1316	739	56.267	35.337	5.84	5.18	1.58
ESD	AMPL11695631	1409	788	60.243	37.68	5.94	5.27	1.58
RNF26	AMPL14270907	1879	1056	80.339	50.495	6.35	5.69	1.58
TSR1	AMPL32311333	2073	1162	88.633	55.563	6.49	5.82	1.58
POLR2C	AMPL16655028	2223	1247	95.047	59.628	6.59	5.92	1.58
TRIM2	AMPL24360900	2286	1285	97.74	61.445	6.63	5.96	1.58
CDK11B	AMPL18268216	2339	1315	100.006	62.879	6.66	6	1.58
CS	AMPL28681724	2417	1361	103.341	65.079	6.71	6.05	1.58
NUSAP1	AMPL30951466	3160	1779	135.109	85.066	7.09	6.43	1.58
ST13	AMPL30428007	5487	3105	234.602	148.471	7.88	7.22	1.58
PHB	AMPL7652094	9022	5085	385.745	243.149	8.6	7.93	1.58
PGAM1	AMPL8878391	13570	7681	580.199	367.282	9.18	8.52	1.58
MOXD1	AMPL30547215	29	9	1.24	0.43	1.16	0.52	1.57
GRAMD1C	AMPL31996317	68	31	2.907	1.482	1.97	1.31	1.57
KBTBD8	AMPL14437018	71	33	3.036	1.578	2.01	1.37	1.57
SNX10	AMPL7909662	75	35	3.207	1.674	2.07	1.42	1.57
WNT3A	AMPL17466420	85	41	3.634	1.96	2.21	1.57	1.57
LGALS9	AMPL12890627	94	46	4.019	2.2	2.33	1.68	1.57
PDK4	AMPL11459759	112	56	4.789	2.678	2.53	1.88	1.57
TGIF2	AMPL8217475	138	71	5.9	3.395	2.79	2.14	1.57
CREB3L4	AMPL17318740	155	81	6.627	3.873	2.93	2.28	1.57
KISS1R	AMPL15295566	170	89	7.269	4.256	3.05	2.39	1.57
ADAM11	AMPL10853401	187	99	7.995	4.734	3.17	2.52	1.57
KREMEN2	AMPL16945325	251	135	10.732	6.455	3.55	2.9	1.57
CTTNBP2	AMPL16626054	289	157	12.356	7.507	3.74	3.09	1.57
ABR	AMPL36685851	351	192	15.007	9.181	4	3.35	1.57
KANSL3	AMPL6113335	363	199	15.52	9.516	4.05	3.39	1.57
GPSM2	AMPL12668872	530	295	22.661	14.106	4.56	3.92	1.57
IRF9	AMPL28966329	673	375	28.775	17.931	4.9	4.24	1.57
CIB2	AMPL27757281	717	401	30.656	19.175	4.98	4.33	1.57
METTL10	AMPL22419875	773	433	33.05	20.705	5.09	4.44	1.57
PLK2	AMPL12811642	777	436	33.221	20.848	5.1	4.45	1.57
BAIAP3	AMPL30427888	780	437	33.35	20.896	5.1	4.45	1.57
DEPDC1B	AMPL32629847	828	464	35.402	22.187	5.19	4.54	1.57
KREMEN1	AMPL15254897	846	475	36.172	22.713	5.22	4.57	1.57
MIS18BP1	AMPL32632467	860	482	36.77	23.048	5.24	4.59	1.57
SGK223	AMPL3621860	1046	590	44.723	28.212	5.51	4.87	1.57
SKAP2	AMPL29439612	1055	594	45.108	28.403	5.53	4.88	1.57
CYB5A	AMPL34651448	1168	656	49.939	31.368	5.67	5.02	1.57
TRIP13	AMPL27813779	1333	752	56.994	35.958	5.86	5.21	1.57
RAE1	AMPL424223	1358	764	58.063	36.532	5.88	5.23	1.57
SNTB2	AMPL12086349	1452	819	62.082	39.162	5.98	5.33	1.57
SLC25A3	AMPL27807911	16031	9117	685.422	435.947	9.42	8.77	1.57
LOC285548	AMPL21325353	20	4	0.855	0.191	0.89	0.25	1.56
TLR3	AMPL8243599	48	20	2.052	0.956	1.61	0.97	1.56
DYRK2	AMPL27862146	76	36	3.249	1.721	2.09	1.44	1.56
MTSS1	AMPL24817851	81	39	3.463	1.865	2.16	1.52	1.56
NDUFC2	AMPL9922517	90	44	3.848	2.104	2.28	1.63	1.56
LEPR	AMPL11766873	139	72	5.943	3.443	2.8	2.15	1.56
TCEANC2	AMPL16370548	139	72	5.943	3.443	2.8	2.15	1.56
RPH3AL	AMPL7043537	142	74	6.071	3.538	2.82	2.18	1.56
F2R	AMPL9630946	165	87	7.055	4.16	3.01	2.37	1.56
ENPP1	AMPL27542663	207	111	8.85	5.308	3.3	2.66	1.56
CDKN1C	AMPL3599308	264	144	11.288	6.886	3.62	2.98	1.56
PSD3	AMPL24861147	269	147	11.501	7.029	3.64	3.01	1.56
LIMD2	AMPL14056751	305	167	13.041	7.985	3.81	3.17	1.56
SNORA38	AMPL20447099	349	193	14.922	9.229	3.99	3.35	1.56
TRMT5	AMPL35581265	404	224	17.273	10.711	4.19	3.55	1.56
CKMT1B	AMPL36972229	410	228	17.53	10.902	4.21	3.57	1.56
COCH	AMPL4120862	411	228	17.573	10.902	4.22	3.57	1.56
HOOK1	AMPL32072571	414	230	17.701	10.998	4.23	3.58	1.56
E2F7	AMPL22268883	458	255	19.582	12.193	4.36	3.72	1.56
C17orf75	AMPL35196099	530	297	22.661	14.202	4.56	3.93	1.56
TCF19	AMPL4281147	532	297	22.746	14.202	4.57	3.93	1.56
FRRS1	AMPL427492	561	313	23.986	14.967	4.64	4	1.56
RAB7L1	AMPL5601442	662	371	28.304	17.74	4.87	4.23	1.56
MTF2	AMPL12062532	763	430	32.623	20.561	5.07	4.43	1.56
DHX37	AMPL17485858	1046	592	44.723	28.308	5.51	4.87	1.56
ARHGEF3	AMPL2373619	1168	661	49.939	31.607	5.67	5.03	1.56
CD3EAP	AMPL13585157	1188	672	50.794	32.133	5.69	5.05	1.56
OGFR	AMPL13005693	1251	709	53.488	33.902	5.77	5.13	1.56
TUBB4A	AMPL28583727	1768	1008	75.593	48.199	6.26	5.62	1.56
TMEM64	AMPL130590	1798	1021	76.875	48.821	6.28	5.64	1.56
HIST3H2A	AMPL17828285	2138	1218	91.412	58.241	6.53	5.89	1.56
CPT1A	AMPL8596302	2508	1430	107.232	68.378	6.76	6.12	1.56
SMPD4	AMPL31195800	2647	1505	113.175	71.964	6.84	6.19	1.56
H2AFX	AMPL9795232	4869	2791	208.179	133.457	7.71	7.07	1.56
DYNLL1	AMPL4174684	10606	6091	453.47	291.253	8.83	8.19	1.56
HSPE1	AMPL9065938	11252	6440	481.091	307.941	8.91	8.27	1.56
ADAT3	AMPL18299087	32	11	1.368	0.526	1.24	0.61	1.55
KCNN3	AMPL9775292	32	11	1.368	0.526	1.24	0.61	1.55
MTMR8	AMPL30657370	39	15	1.667	0.717	1.42	0.78	1.55
MAPK4	AMPL9034720	46	19	1.967	0.909	1.57	0.93	1.55
LOC100630918	AMPL37750116	65	30	2.779	1.435	1.92	1.28	1.55
OCRL	AMPL1504726	82	40	3.506	1.913	2.17	1.54	1.55
CILP2	AMPL18348099	105	53	4.489	2.534	2.46	1.82	1.55
CNTRL	AMPL12074729	124	64	5.302	3.06	2.66	2.02	1.55
PPOX	AMPL6213106	197	106	8.423	5.069	3.24	2.6	1.55
SLX4	AMPL14441720	218	118	9.321	5.642	3.37	2.73	1.55
FAM69B	AMPL34393369	283	156	12.1	7.459	3.71	3.08	1.55
VGF	AMPL10577098	289	159	12.356	7.603	3.74	3.1	1.55
PGM2L1	AMPL18490552	329	183	14.067	8.75	3.91	3.29	1.55
MRP63	AMPL35074468	394	220	16.846	10.52	4.16	3.53	1.55
ARRB1	AMPL27367771	431	242	18.428	11.572	4.28	3.65	1.55
HOXB4	AMPL36269422	443	249	18.941	11.906	4.32	3.69	1.55
RAD54L	AMPL3066603	576	325	24.627	15.54	4.68	4.05	1.55
SEPT6	AMPL24616246	589	333	25.183	15.923	4.71	4.08	1.55
GTF2E2	AMPL9459928	714	405	30.528	19.366	4.98	4.35	1.55
CHSY1	AMPL26554531	791	449	33.82	21.47	5.12	4.49	1.55
RAB1A	AMPL29899190	865	493	36.984	23.574	5.25	4.62	1.55
CRLF1	AMPL28356714	867	494	37.069	23.622	5.25	4.62	1.55
ARHGEF10	AMPL25228117	1032	588	44.124	28.116	5.5	4.86	1.55
TSN	AMPL28165849	3462	1991	148.021	95.203	7.22	6.59	1.55
FAM60A	AMPL4085015	3490	2009	149.218	96.064	7.23	6.6	1.55
UQCRH	AMPL28587425	4699	2712	200.911	129.679	7.66	7.03	1.55
STAT1	AMPL12063649	6419	3685	274.451	176.205	8.11	7.47	1.55
IFITM3	AMPL36697442	7349	4239	314.214	202.696	8.3	7.67	1.55
ILF2	AMPL30325993	9884	5690	422.6	272.078	8.73	8.09	1.55
KLK4	AMPL27771331	30	10	1.283	0.478	1.19	0.56	1.54
HSD17B6	AMPL7693179	42	17	1.796	0.813	1.48	0.86	1.54
AADAC	AMPL5825582	61	28	2.608	1.339	1.85	1.23	1.54
DLX1	AMPL16292854	71	34	3.036	1.626	2.01	1.39	1.54
KLK8	AMPL13485897	78	38	3.335	1.817	2.12	1.49	1.54
HOXD8	AMPL32931397	97	49	4.147	2.343	2.36	1.74	1.54
KCNK6	AMPL29834857	99	50	4.233	2.391	2.39	1.76	1.54
CCNB3	AMPL17168330	109	56	4.66	2.678	2.5	1.88	1.54
CEBPA	AMPL29399893	133	70	5.687	3.347	2.74	2.12	1.54
MCOLN2	AMPL17166461	138	73	5.9	3.491	2.79	2.17	1.54
LDLRAD3	AMPL17599397	140	74	5.986	3.538	2.8	2.18	1.54
FAF2	AMPL25589981	174	94	7.44	4.495	3.08	2.46	1.54
GPR161	AMPL16780368	193	105	8.252	5.021	3.21	2.59	1.54
RASAL1	AMPL7144905	210	115	8.979	5.499	3.32	2.7	1.54
CENPM	AMPL34960952	273	151	11.672	7.22	3.66	3.04	1.54
STX2	AMPL20590356	284	158	12.143	7.555	3.72	3.1	1.54
ARHGEF39	AMPL18103022	306	170	13.083	8.129	3.82	3.19	1.54
RWDD2A	AMPL16853697	308	172	13.169	8.225	3.82	3.21	1.54
DPF1	AMPL4358918	346	194	14.794	9.276	3.98	3.36	1.54
RAB3B	AMPL8129820	382	215	16.333	10.281	4.12	3.5	1.54
ST6GAL1	AMPL8116702	418	235	17.872	11.237	4.24	3.61	1.54
RAPGEFL1	AMPL33410520	435	246	18.599	11.763	4.29	3.67	1.54
IPPK	AMPL35184043	512	290	21.891	13.867	4.52	3.89	1.54
GOSR2	AMPL29175468	616	350	26.338	16.736	4.77	4.15	1.54
ABCD1	AMPL4354534	674	385	28.818	18.41	4.9	4.28	1.54
TMEM110	AMPL22163356	798	457	34.119	21.852	5.13	4.51	1.54
SPDL1	AMPL30778941	829	475	35.445	22.713	5.19	4.57	1.54
UBA6	AMPL33263555	830	475	35.487	22.713	5.19	4.57	1.54
MIA3	AMPL20951285	864	493	36.941	23.574	5.25	4.62	1.54
TTL	AMPL15607554	937	537	40.062	25.678	5.36	4.74	1.54
PRSS3	AMPL12503638	983	562	42.029	26.873	5.43	4.8	1.54
SCOC	AMPL10733242	1105	634	47.245	30.316	5.59	4.97	1.54
PAGR1	AMPL35357250	1590	915	67.982	43.752	6.11	5.48	1.54
NGFRAP1	AMPL24745342	1685	970	72.044	46.382	6.19	5.57	1.54
DLST	AMPL9478463	1723	992	73.669	47.434	6.22	5.6	1.54
RFC4	AMPL7964937	1773	1022	75.806	48.869	6.26	5.64	1.54
TNRC18	AMPL3481443	2291	1325	97.954	63.357	6.63	6.01	1.54
KIAA0101	AMPL24720118	4063	2346	173.718	112.178	7.45	6.82	1.54
TUBB3	AMPL28965736	4519	2622	193.214	125.376	7.6	6.98	1.54
POLR2E	AMPL10029501	6082	3519	260.042	168.268	8.03	7.4	1.54
HIST1H4B	AMPL10086670	9472	5477	404.985	261.893	8.67	8.04	1.54
HNRNPR	AMPL4889751	9613	5568	411.014	266.244	8.69	8.06	1.54
YBX1	AMPL29383354	33768	19633	1443.79	938.789	10.5	9.88	1.54
C3orf67	AMPL20764047	26	8	1.112	0.383	1.08	0.47	1.53
KLHL32	AMPL16731015	26	8	1.112	0.383	1.08	0.47	1.53
PDX1	AMPL2475079	38	15	1.625	0.717	1.39	0.78	1.53
STON1	AMPL7434718	43	18	1.839	0.861	1.51	0.9	1.53
CSPP1	AMPL14075130	50	22	2.138	1.052	1.65	1.04	1.53
ANKLE1	AMPL35714014	74	36	3.164	1.721	2.06	1.44	1.53
FCHO1	AMPL7362061	91	46	3.891	2.2	2.29	1.68	1.53
ELF2	AMPL21707582	101	52	4.318	2.486	2.41	1.8	1.53
LTBP1	AMPL22152599	130	69	5.558	3.299	2.71	2.1	1.53
CBWD3	AMPL22378497	165	89	7.055	4.256	3.01	2.39	1.53
GPM6A	AMPL27157434	172	93	7.354	4.447	3.06	2.45	1.53
GLDC	AMPL1337119	173	94	7.397	4.495	3.07	2.46	1.53
FAM89A	AMPL21976086	211	116	9.022	5.547	3.33	2.71	1.53
ME2	AMPL9590539	278	155	11.886	7.412	3.69	3.07	1.53
BID	AMPL10953495	311	175	13.297	8.368	3.84	3.23	1.53
BCL9	AMPL28542096	317	178	13.554	8.511	3.86	3.25	1.53
SP4	AMPL8268684	318	179	13.596	8.559	3.87	3.26	1.53
C20orf151	AMPL16821911	341	192	14.58	9.181	3.96	3.35	1.53
TC2N	AMPL35149960	366	207	15.649	9.898	4.06	3.45	1.53
METTL15	AMPL1815071	440	250	18.813	11.954	4.31	3.7	1.53
PPP1R35	AMPL35416509	465	264	19.882	12.624	4.38	3.77	1.53
WDR7	AMPL25961691	488	278	20.865	13.293	4.45	3.84	1.53
SASS6	AMPL22083526	492	281	21.036	13.437	4.46	3.85	1.53
IFNAR2	AMPL22100663	502	287	21.464	13.723	4.49	3.88	1.53
RLTPR	AMPL317759	536	307	22.917	14.68	4.58	3.97	1.53
CCNJ	AMPL2565486	555	317	23.73	15.158	4.63	4.01	1.53
TNNI3	AMPL5994913	557	319	23.815	15.254	4.63	4.02	1.53
PLK4	AMPL24340367	651	372	27.834	17.788	4.85	4.23	1.53
UQCRHL	AMPL2813713	652	375	27.877	17.931	4.85	4.24	1.53
GNPAT	AMPL24664988	759	437	32.452	20.896	5.06	4.45	1.53
USP6NL	AMPL3016022	814	469	34.803	22.426	5.16	4.55	1.53
TMEM98	AMPL2010959	906	521	38.737	24.913	5.31	4.7	1.53
TMEM180	AMPL14475099	1030	595	44.039	28.451	5.49	4.88	1.53
APLP1	AMPL593202	1047	603	44.766	28.834	5.52	4.9	1.53
SLC25A4	AMPL7369491	1758	1017	75.165	48.63	6.25	5.63	1.53
GYS1	AMPL7666855	1789	1038	76.491	49.634	6.28	5.66	1.53
DNAJC9	AMPL26301706	2119	1233	90.6	58.958	6.52	5.91	1.53
MRPS23	AMPL31934947	2136	1241	91.327	59.341	6.53	5.92	1.53
TNPO3	AMPL13630869	2377	1379	101.631	65.94	6.68	6.06	1.53
MRTO4	AMPL30840490	2899	1691	123.95	80.858	6.97	6.36	1.53
DLGAP5	AMPL24472126	3183	1859	136.092	88.892	7.1	6.49	1.53
CCNB1	AMPL14157888	3599	2103	153.879	100.559	7.27	6.67	1.53
DSG2	AMPL11330663	6674	3894	285.354	186.199	8.16	7.55	1.53
FUS	AMPL29579635	6911	4037	295.487	193.037	8.21	7.6	1.53
MAPRE1	AMPL12828406	8016	4685	342.732	224.022	8.43	7.81	1.53
TK1	AMPL8790684	9240	5401	395.066	258.259	8.63	8.02	1.53
DLG2	AMPL6034659	24	7	1.026	0.335	1.02	0.42	1.52
MYO1C	AMPL1989200	24	7	1.026	0.335	1.02	0.42	1.52
FLJ22447	AMPL37565912	29	10	1.24	0.478	1.16	0.56	1.52
TTF1	AMPL13006993	46	20	1.967	0.956	1.57	0.97	1.52
CALCRL	AMPL27686808	48	21	2.052	1.004	1.61	1	1.52
SYT13	AMPL35805230	65	31	2.779	1.482	1.92	1.31	1.52
CD274	AMPL24924091	68	33	2.907	1.578	1.97	1.37	1.52
PPP1R1A	AMPL13035604	75	37	3.207	1.769	2.07	1.47	1.52
GATSL3	AMPL3886875	85	43	3.634	2.056	2.21	1.61	1.52
RBM43	AMPL21478255	89	45	3.805	2.152	2.26	1.66	1.52
MRPL34	AMPL34962484	138	74	5.9	3.538	2.79	2.18	1.52
SRCIN1	AMPL13940642	189	104	8.081	4.973	3.18	2.58	1.52
HSD11B2	AMPL4038590	220	122	9.406	5.834	3.38	2.77	1.52
WNT16	AMPL18691535	297	167	12.699	7.985	3.78	3.17	1.52
C5orf22	AMPL32985368	439	251	18.77	12.002	4.31	3.7	1.52
HTR1D	AMPL4926700	454	260	19.411	12.432	4.35	3.75	1.52
FLYWCH1	AMPL14871698	469	268	20.053	12.815	4.4	3.79	1.52
UHRF1BP1L	AMPL24787480	559	322	23.901	15.397	4.64	4.04	1.52
FAM108C1	AMPL36966542	568	328	24.285	15.684	4.66	4.06	1.52
METTL13	AMPL31043434	660	380	28.219	18.17	4.87	4.26	1.52
NARS2	AMPL13911442	708	410	30.271	19.605	4.97	4.36	1.52
NOC3L	AMPL34872105	772	447	33.008	21.374	5.09	4.48	1.52
FAM50A	AMPL30201407	777	450	33.221	21.518	5.1	4.49	1.52
NAA40	AMPL14962298	788	455	33.692	21.757	5.12	4.51	1.52
KLRC3	AMPL7650173	1031	601	44.081	28.738	5.49	4.89	1.52
CELF1	AMPL488722	1297	755	55.455	36.102	5.82	5.21	1.52
CBX2	AMPL29478222	1657	965	70.847	46.143	6.17	5.56	1.52
REEP6	AMPL18111515	1690	989	72.258	47.291	6.19	5.59	1.52
FOPNL	AMPL35866591	2595	1517	110.952	72.538	6.81	6.2	1.52
ACOT7	AMPL21011666	2804	1639	119.888	78.372	6.92	6.31	1.52
SNORA49	AMPL19894928	3063	1791	130.962	85.64	7.04	6.44	1.52
PSME1	AMPL28946493	3725	2187	159.266	104.576	7.32	6.72	1.52
PRKCSH	AMPL11152105	7793	4580	333.198	219.001	8.38	7.78	1.52
COX4I1	AMPL9113733	18567	10941	793.851	523.165	9.63	9.03	1.52
LOC100507250	AMPL37660371	27	9	1.154	0.43	1.11	0.52	1.51
LRRC37A6P	AMPL20338939	27	9	1.154	0.43	1.11	0.52	1.51
MT1G	AMPL29528614	27	9	1.154	0.43	1.11	0.52	1.51
B3GALT1	AMPL37342084	34	13	1.454	0.622	1.3	0.7	1.51
HIST1H2BJ	AMPL37340214	39	16	1.667	0.765	1.42	0.82	1.51
P2RY1	AMPL11171337	56	26	2.394	1.243	1.76	1.17	1.51
AMDHD1	AMPL34858353	96	50	4.105	2.391	2.35	1.76	1.51
ZMYND10	AMPL32173169	115	61	4.917	2.917	2.56	1.97	1.51
EPHB3	AMPL30401036	122	65	5.216	3.108	2.64	2.04	1.51
ZNF275	AMPL5391758	130	70	5.558	3.347	2.71	2.12	1.51
PHLDB1	AMPL3048569	144	78	6.157	3.73	2.84	2.24	1.51
HPSE	AMPL4229571	156	85	6.67	4.064	2.94	2.34	1.51
DPYSL2	AMPL9487091	162	89	6.926	4.256	2.99	2.39	1.51
FAM124A	AMPL8359746	172	95	7.354	4.543	3.06	2.47	1.51
CAPN5	AMPL29188764	200	111	8.551	5.308	3.26	2.66	1.51
TACC2	AMPL22058616	237	133	10.133	6.36	3.48	2.88	1.51
PCSK5	AMPL10803060	252	142	10.775	6.79	3.56	2.96	1.51
ATAD5	AMPL14523962	292	166	12.485	7.938	3.75	3.16	1.51
BCAR3	AMPL8396961	347	198	14.836	9.468	3.99	3.39	1.51
TMEM120B	AMPL4520326	350	200	14.965	9.563	4	3.4	1.51
C11orf75	AMPL33549374	387	222	16.547	10.615	4.13	3.54	1.51
MED30	AMPL18139198	397	228	16.974	10.902	4.17	3.57	1.51
PPM1L	AMPL34218518	418	240	17.872	11.476	4.24	3.64	1.51
CHST14	AMPL16823611	584	338	24.97	16.162	4.7	4.1	1.51
C12orf43	AMPL37312651	598	346	25.568	16.545	4.73	4.13	1.51
PGS1	AMPL36044283	710	414	30.357	19.796	4.97	4.38	1.51
RIN1	AMPL30158413	810	472	34.632	22.57	5.16	4.56	1.51
TMEM199	AMPL34948330	875	512	37.412	24.482	5.26	4.67	1.51
C17orf80	AMPL31964708	920	536	39.336	25.63	5.33	4.73	1.51
RIC8A	AMPL36739630	936	546	40.02	26.108	5.36	4.76	1.51
GALK1	AMPL5451024	988	579	42.243	27.686	5.43	4.84	1.51
TSFM	AMPL6865299	1096	640	46.861	30.603	5.58	4.98	1.51
CHAF1B	AMPL27852026	1097	641	46.903	30.651	5.58	4.98	1.51
MSH6	AMPL4246748	1123	660	48.015	31.559	5.62	5.02	1.51
FNBP1L	AMPL6981339	1307	766	55.882	36.628	5.83	5.23	1.51
FRMD5	AMPL17170705	1363	798	58.276	38.158	5.89	5.29	1.51
DDX46	AMPL24546753	1455	857	62.21	40.979	5.98	5.39	1.51
PRPF4	AMPL27902631	1494	880	63.877	42.079	6.02	5.43	1.51
WWC1	AMPL9571431	1539	905	65.802	43.274	6.06	5.47	1.51
CCNA2	AMPL6726019	2020	1192	86.367	56.998	6.45	5.86	1.51
PRR14	AMPL34962734	2078	1222	88.847	58.432	6.49	5.89	1.51
MFAP2	AMPL9926035	2393	1411	102.315	67.47	6.69	6.1	1.51
AGPAT1	AMPL27753774	3084	1822	131.86	87.122	7.05	6.46	1.51
ZWINT	AMPL16411069	3507	2064	149.945	98.694	7.24	6.64	1.51
TUBA1C	AMPL16882870	16781	9928	717.489	474.726	9.49	8.89	1.51
LDHB	AMPL9046343	16907	10029	722.876	479.556	9.5	8.91	1.51
P4HA3	AMPL22556331	25	8	1.069	0.383	1.05	0.47	1.5
KLHDC7A	AMPL36361807	30	11	1.283	0.526	1.19	0.61	1.5
NEK6	AMPL1671923	94	49	4.019	2.343	2.33	1.74	1.5
SDCCAG3	AMPL5167361	122	66	5.216	3.156	2.64	2.06	1.5
FLAD1	AMPL14943526	139	76	5.943	3.634	2.8	2.21	1.5
DHX30	AMPL35563104	146	80	6.242	3.825	2.86	2.27	1.5
DRAXIN	AMPL21568493	151	83	6.456	3.969	2.9	2.31	1.5
USP19	AMPL9778082	158	87	6.755	4.16	2.96	2.37	1.5
SPRY4	AMPL4866233	174	97	7.44	4.638	3.08	2.5	1.5
CENPK	AMPL36625300	184	103	7.867	4.925	3.15	2.57	1.5
GDF11	AMPL28034433	224	127	9.577	6.073	3.4	2.82	1.5
NOV	AMPL9063485	241	137	10.304	6.551	3.5	2.92	1.5
RPP38	AMPL27027488	345	199	14.751	9.516	3.98	3.39	1.5
ZNF462	AMPL35442658	367	212	15.691	10.137	4.06	3.48	1.5
LFNG	AMPL4591694	378	218	16.162	10.424	4.1	3.51	1.5
FOXN2	AMPL10482622	402	233	17.188	11.141	4.18	3.6	1.5
VASH1	AMPL24299910	515	300	22.019	14.345	4.52	3.94	1.5
PDS5B	AMPL24209845	596	349	25.483	16.688	4.73	4.14	1.5
HADH	AMPL27963651	703	411	30.057	19.653	4.96	4.37	1.5
MAPKAP1	AMPL1923584	734	431	31.383	20.609	5.02	4.43	1.5
FLYWCH2	AMPL5260593	825	485	35.274	23.191	5.18	4.6	1.5
CBX6	AMPL26675186	995	586	42.542	28.021	5.44	4.86	1.5
FRG1	AMPL27693904	1152	678	49.255	32.42	5.65	5.06	1.5
PDXP	AMPL33320746	1155	681	49.383	32.563	5.65	5.07	1.5
CCDC86	AMPL35490106	1176	692	50.281	33.089	5.68	5.09	1.5
IL13RA1	AMPL7230839	1229	726	52.547	34.715	5.74	5.16	1.5
CMTM7	AMPL16044367	1283	757	54.856	36.197	5.8	5.22	1.5
PRPF38A	AMPL18593326	1485	879	63.493	42.031	6.01	5.43	1.5
PTGES2	AMPL14234601	1706	1013	72.942	48.439	6.21	5.63	1.5
MRPS18C	AMPL33655860	1935	1147	82.733	54.846	6.39	5.8	1.5
SMS	AMPL27219012	1998	1183	85.427	56.567	6.43	5.85	1.5
TPD52	AMPL684126	3439	2049	147.038	97.977	7.21	6.63	1.5
SRSF2	AMPL7027837	3628	2159	155.119	103.237	7.29	6.7	1.5
TRIP10	AMPL30416255	3843	2288	164.311	109.405	7.37	6.79	1.5
HDAC2	AMPL11601143	4591	2724	196.293	130.253	7.62	7.04	1.5
CDCP1	AMPL36833172	5050	3013	215.918	144.072	7.76	7.18	1.5
FABP5	AMPL7418522	5253	3128	224.597	149.571	7.82	7.23	1.5
TPM2	AMPL21595462	6889	4095	294.546	195.81	8.21	7.62	1.5
EIF3A	AMPL8182135	12975	7734	554.759	369.816	9.12	8.53	1.5
SNORA79	AMPL19894598	23	7	0.983	0.335	0.99	0.42	1.49
TSC22D2	AMPL26085394	38	16	1.625	0.765	1.39	0.82	1.49
FAM120AOS	AMPL22538660	45	20	1.924	0.956	1.55	0.97	1.49
FAM54A	AMPL17943857	78	40	3.335	1.913	2.12	1.54	1.49
IFI44	AMPL28558424	90	47	3.848	2.247	2.28	1.7	1.49
CCDC103	AMPL21796011	181	102	7.739	4.877	3.13	2.56	1.49
RBM38	AMPL33020611	182	102	7.782	4.877	3.13	2.56	1.49
BCAS4	AMPL31183399	205	116	8.765	5.547	3.29	2.71	1.49
SLC2A8	AMPL26576858	221	126	9.449	6.025	3.39	2.81	1.49
CDON	AMPL33135779	242	138	10.347	6.599	3.5	2.93	1.49
SAMD9	AMPL8729018	327	189	13.981	9.037	3.91	3.33	1.49
FTSJD1	AMPL1577300	437	255	18.684	12.193	4.3	3.72	1.49
PRKAR2B	AMPL7179179	456	267	19.497	12.767	4.36	3.78	1.49
CYB5D1	AMPL35644392	472	276	20.181	13.197	4.4	3.83	1.49
EHF	AMPL6787015	474	277	20.266	13.245	4.41	3.83	1.49
SLC7A6	AMPL29431836	478	279	20.437	13.341	4.42	3.84	1.49
ARHGAP42	AMPL36118106	662	390	28.304	18.649	4.87	4.3	1.49
KDM1A	AMPL1121378	824	487	35.231	23.287	5.18	4.6	1.49
G2E3	AMPL30650302	906	537	38.737	25.678	5.31	4.74	1.49
LTV1	AMPL16133781	975	580	41.687	27.734	5.42	4.84	1.49
FAM192A	AMPL15383611	1014	601	43.355	28.738	5.47	4.89	1.49
TRAIP	AMPL29849717	1279	759	54.685	36.293	5.8	5.22	1.49
SOX12	AMPL13028797	1286	764	54.984	36.532	5.81	5.23	1.49
SAMD1	AMPL17194197	1312	780	56.096	37.297	5.84	5.26	1.49
SUGT1	AMPL4246996	1382	825	59.089	39.449	5.91	5.34	1.49
DDX52	AMPL12292803	1476	878	63.108	41.983	6	5.43	1.49
CCSAP	AMPL36381728	1635	977	69.906	46.717	6.15	5.58	1.49
UBQLN1	AMPL24586446	1666	994	71.232	47.53	6.17	5.6	1.49
CKAP2	AMPL2375323	1863	1114	79.654	53.268	6.33	5.76	1.49
SAP130	AMPL6890539	2073	1240	88.633	59.293	6.49	5.91	1.49
NRBP1	AMPL12917334	2084	1241	89.104	59.341	6.49	5.92	1.49
PSME2	AMPL10478115	2094	1252	89.531	59.867	6.5	5.93	1.49
HNRNPA0	AMPL12868580	2570	1535	109.883	73.399	6.79	6.22	1.49
NCKAP1	AMPL22373901	2614	1566	111.764	74.881	6.82	6.25	1.49
SLK	AMPL24474674	2699	1617	115.398	77.32	6.86	6.29	1.49
SURF4	AMPL16754192	4046	2416	172.991	115.526	7.44	6.86	1.49
ZDHHC20	AMPL18536986	4030	2419	172.307	115.669	7.44	6.87	1.49
RANBP1	AMPL9011004	4290	2572	183.423	122.985	7.53	6.95	1.49
PTPN12	AMPL7975545	4887	2926	208.949	139.912	7.71	7.14	1.49
SUMO2	AMPL13766986	24034	14372	1027.6	687.224	10.01	9.43	1.49
ARF6	AMPL11094387	31	12	1.325	0.574	1.22	0.65	1.48
PITPNM3	AMPL15264806	51	24	2.181	1.148	1.67	1.1	1.48
LOC100507173	AMPL37785500	61	30	2.608	1.435	1.85	1.28	1.48
PLAC2	AMPL19116188	102	55	4.361	2.63	2.42	1.86	1.48
KDM4D	AMPL33647422	107	58	4.575	2.773	2.48	1.92	1.48
RPS7	AMPL907534	117	64	5.002	3.06	2.59	2.02	1.48
TENC1	AMPL16040199	117	64	5.002	3.06	2.59	2.02	1.48
PIN4	AMPL27891052	120	66	5.131	3.156	2.62	2.06	1.48
CCBL1	AMPL29659862	124	68	5.302	3.252	2.66	2.09	1.48
CHRD	AMPL8187612	144	80	6.157	3.825	2.84	2.27	1.48
DPYSL4	AMPL27981521	145	81	6.2	3.873	2.85	2.28	1.48
LOC100288637	AMPL37713242	194	110	8.295	5.26	3.22	2.65	1.48
HCN4	AMPL29349436	201	115	8.594	5.499	3.26	2.7	1.48
WDSUB1	AMPL5491386	207	118	8.85	5.642	3.3	2.73	1.48
ZNF205	AMPL11204976	289	168	12.356	8.033	3.74	3.18	1.48
THNSL1	AMPL14426676	310	180	13.254	8.607	3.83	3.26	1.48
FZD1	AMPL9139149	353	206	15.093	9.85	4.01	3.44	1.48
NIT1	AMPL27706382	394	231	16.846	11.046	4.16	3.59	1.48
PIGM	AMPL34496551	412	243	17.615	11.62	4.22	3.66	1.48
PANX1	AMPL26524287	477	281	20.395	13.437	4.42	3.85	1.48
C1orf131	AMPL35817688	482	284	20.608	13.58	4.43	3.87	1.48
JPH1	AMPL30655003	625	371	26.723	17.74	4.79	4.23	1.48
SAMHD1	AMPL25440853	693	413	29.63	19.748	4.94	4.37	1.48
KIAA0754	AMPL25760401	754	450	32.238	21.518	5.05	4.49	1.48
TMEM60	AMPL17475649	785	468	33.563	22.378	5.11	4.55	1.48
TPMT	AMPL2381812	922	550	39.421	26.299	5.34	4.77	1.48
ACTR6	AMPL34871598	934	557	39.934	26.634	5.36	4.79	1.48
DCUN1D5	AMPL14696981	1200	718	51.307	34.333	5.71	5.14	1.48
CPSF2	AMPL33617028	1230	737	52.59	35.241	5.74	5.18	1.48
TFAM	AMPL7575934	1466	876	62.68	41.888	5.99	5.42	1.48
SNX27	AMPL14228113	1604	965	68.581	46.143	6.12	5.56	1.48
PSMC2	AMPL10647030	2230	1345	95.346	64.314	6.59	6.03	1.48
MPHOSPH6	AMPL27240192	2521	1513	107.788	72.347	6.77	6.2	1.48
EPHA2	AMPL29628545	2590	1557	110.738	74.451	6.8	6.24	1.48
WDR18	AMPL35260063	2594	1565	110.909	74.833	6.81	6.24	1.48
RPL7L1	AMPL21153586	2727	1642	116.596	78.515	6.88	6.31	1.48
UBQLN4	AMPL30912622	3241	1956	138.572	93.53	7.12	6.56	1.48
NDRG1	AMPL27553534	6335	3821	270.859	182.708	8.09	7.52	1.48
LOC283194	AMPL37896563	21	6	0.898	0.287	0.92	0.36	1.47
ORM1	AMPL5320781	34	14	1.454	0.669	1.3	0.74	1.47
ATP6V1B1	AMPL10351114	44	20	1.881	0.956	1.53	0.97	1.47
LOC100287177	AMPL7842970	52	25	2.223	1.195	1.69	1.13	1.47
RTN1	AMPL35128764	52	25	2.223	1.195	1.69	1.13	1.47
RALA	AMPL29880172	62	31	2.651	1.482	1.87	1.31	1.47
MAN1B1	AMPL31574163	72	37	3.078	1.769	2.03	1.47	1.47
AKR7A3	AMPL12561431	80	42	3.42	2.008	2.14	1.59	1.47
NUAK2	AMPL14225205	83	44	3.549	2.104	2.19	1.63	1.47
WDR96	AMPL13946594	95	51	4.062	2.439	2.34	1.78	1.47
LOC646329	AMPL37869125	106	58	4.532	2.773	2.47	1.92	1.47
TRADD	AMPL7080763	147	83	6.285	3.969	2.86	2.31	1.47
NMU	AMPL12601065	152	86	6.499	4.112	2.91	2.35	1.47
PRRX2	AMPL31248965	166	94	7.097	4.495	3.02	2.46	1.47
CCDC102A	AMPL18581478	184	105	7.867	5.021	3.15	2.59	1.47
SEMA4F	AMPL28191844	190	109	8.124	5.212	3.19	2.64	1.47
RCCD1	AMPL107657	207	119	8.85	5.69	3.3	2.74	1.47
PDZD7	AMPL6691276	237	138	10.133	6.599	3.48	2.93	1.47
IFIH1	AMPL35099382	253	147	10.817	7.029	3.56	3.01	1.47
ARNT2	AMPL24544376	283	166	12.1	7.938	3.71	3.16	1.47
C3orf52	AMPL13862218	354	209	15.136	9.994	4.01	3.46	1.47
PTGR1	AMPL13523691	359	212	15.349	10.137	4.03	3.48	1.47
AP3M2	AMPL13497451	388	229	16.589	10.95	4.14	3.58	1.47
KLHL8	AMPL35053972	402	237	17.188	11.333	4.18	3.62	1.47
CCDC109B	AMPL32779839	427	253	18.257	12.098	4.27	3.71	1.47
ZNF76	AMPL7742974	443	263	18.941	12.576	4.32	3.76	1.47
IQSEC2	AMPL1184927	462	275	19.753	13.15	4.38	3.82	1.47
C12orf52	AMPL17925248	541	323	23.131	15.445	4.59	4.04	1.47
C15orf39	AMPL33330568	548	327	23.43	15.636	4.61	4.06	1.47
ERRFI1	AMPL32501550	582	348	24.884	16.64	4.69	4.14	1.47
HIST1H4J	AMPL35007817	586	351	25.055	16.784	4.7	4.15	1.47
SCD5	AMPL3092786	713	428	30.485	20.466	4.98	4.42	1.47
GEMIN4	AMPL32965945	769	462	32.879	22.091	5.08	4.53	1.47
PSPC1	AMPL3689821	931	560	39.806	26.777	5.35	4.8	1.47
SLC35B4	AMPL17655452	950	571	40.618	27.303	5.38	4.82	1.47
FBXO21	AMPL15996544	953	575	40.746	27.495	5.38	4.83	1.47
RFK	AMPL34133188	959	576	41.003	27.543	5.39	4.84	1.47
APIP	AMPL33661053	1046	631	44.723	30.172	5.51	4.96	1.47
FAM171A2	AMPL22504091	1191	718	50.922	34.333	5.7	5.14	1.47
TTK	AMPL10426758	1782	1074	76.191	51.355	6.27	5.71	1.47
NDUFB7	AMPL27359228	2248	1361	96.116	65.079	6.6	6.05	1.47
ANLN	AMPL32836711	4688	2853	200.44	136.422	7.65	7.1	1.47
RNPS1	AMPL12146284	5251	3192	224.512	152.632	7.82	7.26	1.47
CDC37	AMPL13195825	5989	3624	256.066	173.288	8.01	7.45	1.47
SNORA16A	AMPL20955571	9491	5758	405.797	275.33	8.67	8.11	1.47
XRCC5	AMPL37189013	17528	10659	749.427	509.68	9.55	9	1.47
KRT8	AMPL9766198	21406	13056	915.235	624.297	9.84	9.29	1.47
MLLT11	AMPL13371304	27	10	1.154	0.478	1.11	0.56	1.46
TMEM161B-AS1	AMPL37647536	27	10	1.154	0.478	1.11	0.56	1.46
ARMC3	AMPL16032656	40	18	1.71	0.861	1.44	0.9	1.46
GLB1L	AMPL35716658	58	29	2.48	1.387	1.8	1.26	1.46
PRIMA1	AMPL17463233	79	42	3.378	2.008	2.13	1.59	1.46
ZNF444	AMPL31544906	79	42	3.378	2.008	2.13	1.59	1.46
ZNF774	AMPL2676278	89	48	3.805	2.295	2.26	1.72	1.46
SLC35G1	AMPL3273189	128	72	5.473	3.443	2.69	2.15	1.46
C8orf58	AMPL2206623	135	76	5.772	3.634	2.76	2.21	1.46
ZNF696	AMPL14506305	136	77	5.815	3.682	2.77	2.23	1.46
RPSA	AMPL7485377	153	87	6.542	4.16	2.91	2.37	1.46
IQCK	AMPL17252796	171	98	7.311	4.686	3.06	2.51	1.46
CPPED1	AMPL31863871	234	137	10.005	6.551	3.46	2.92	1.46
BOK	AMPL15127679	237	139	10.133	6.647	3.48	2.93	1.46
RAB15	AMPL22071570	248	145	10.603	6.933	3.54	2.99	1.46
MED11	AMPL3855933	257	151	10.988	7.22	3.58	3.04	1.46
POLK	AMPL33991104	291	171	12.442	8.177	3.75	3.2	1.46
SOBP	AMPL30748124	291	172	12.442	8.225	3.75	3.21	1.46
ITPKB	AMPL7844516	305	180	13.041	8.607	3.81	3.26	1.46
TMC8	AMPL34948548	337	200	14.409	9.563	3.95	3.4	1.46
SNORA74A	AMPL21221366	381	227	16.29	10.854	4.11	3.57	1.46
RCAN1	AMPL29396248	444	265	18.984	12.671	4.32	3.77	1.46
RAI14	AMPL1204374	558	335	23.858	16.019	4.64	4.09	1.46
ACYP1	AMPL1189550	559	335	23.901	16.019	4.64	4.09	1.46
HIST1H4K	AMPL9930837	583	351	24.927	16.784	4.7	4.15	1.46
CCM2	AMPL15097344	629	378	26.894	18.075	4.8	4.25	1.46
KDELC2	AMPL16865298	634	381	27.107	18.218	4.81	4.26	1.46
PPP2R5C	AMPL9724293	710	427	30.357	20.418	4.97	4.42	1.46
TMEM102	AMPL18254196	784	475	33.521	22.713	5.11	4.57	1.46
TFDP2	AMPL6749724	857	518	36.642	24.769	5.23	4.69	1.46
LPGAT1	AMPL25907531	915	554	39.122	26.491	5.33	4.78	1.46
TTI1	AMPL26428807	923	557	39.464	26.634	5.34	4.79	1.46
SUV39H2	AMPL7610258	1008	611	43.098	29.216	5.46	4.92	1.46
INTS2	AMPL32669488	1045	634	44.68	30.316	5.51	4.97	1.46
PPP2R5E	AMPL28226847	1280	780	54.728	37.297	5.8	5.26	1.46
INO80E	AMPL15844000	1326	808	56.694	38.636	5.85	5.31	1.46
LRP6	AMPL10858234	1458	884	62.338	42.27	5.98	5.44	1.46
KLHDC5	AMPL36588756	1535	932	65.63	44.565	6.06	5.51	1.46
PRR11	AMPL33249973	1724	1052	73.711	50.303	6.22	5.68	1.46
ZIC2	AMPL13190991	1753	1066	74.951	50.973	6.25	5.7	1.46
NOC4L	AMPL35370963	1886	1149	80.638	54.942	6.35	5.81	1.46
AGPAT2	AMPL28923039	1971	1198	84.272	57.285	6.41	5.87	1.46
SMTN	AMPL7859516	2026	1238	86.624	59.197	6.45	5.91	1.46
CHORDC1	AMPL12498506	2493	1516	106.591	72.49	6.75	6.2	1.46
ACTR1A	AMPL27124757	2675	1634	114.372	78.133	6.85	6.31	1.46
ZNF207	AMPL2370324	4128	2524	176.497	120.69	7.47	6.93	1.46
MKI67	AMPL9212051	4420	2700	188.982	129.106	7.57	7.02	1.46
SF3A2	AMPL12285268	4673	2861	199.799	136.804	7.65	7.11	1.46
MCM3	AMPL7305895	6259	3833	267.61	183.282	8.07	7.53	1.46
TXN	AMPL8947994	7096	4342	303.397	207.621	8.25	7.7	1.46
HMGN2	AMPL28381253	8730	5353	373.26	255.964	8.55	8.01	1.46
FAM115C	AMPL4545525	25	9	1.069	0.43	1.05	0.52	1.45
MITF	AMPL22389760	30	12	1.283	0.574	1.19	0.65	1.45
PAX6	AMPL5322742	30	12	1.283	0.574	1.19	0.65	1.45
IL7	AMPL3894922	35	15	1.496	0.717	1.32	0.78	1.45
PLEKHA8P1	AMPL38209565	38	17	1.625	0.813	1.39	0.86	1.45
TRPV6	AMPL30702224	43	20	1.839	0.956	1.51	0.97	1.45
C5orf54	AMPL36844443	46	22	1.967	1.052	1.57	1.04	1.45
GCSHP3	AMPL38083969	48	23	2.052	1.1	1.61	1.07	1.45
PRAF2	AMPL12894912	48	23	2.052	1.1	1.61	1.07	1.45
ITGA10	AMPL8041943	64	33	2.736	1.578	1.9	1.37	1.45
RAB27B	AMPL28082827	74	39	3.164	1.865	2.06	1.52	1.45
FDXACB1	AMPL16540106	114	64	4.874	3.06	2.55	2.02	1.45
TRMT2B	AMPL10699386	118	66	5.045	3.156	2.6	2.06	1.45
KNDC1	AMPL34843698	147	84	6.285	4.017	2.86	2.33	1.45
C6orf57	AMPL34980107	170	98	7.269	4.686	3.05	2.51	1.45
FAM59B	AMPL10356097	199	116	8.508	5.547	3.25	2.71	1.45
SNTB1	AMPL37076170	313	186	13.383	8.894	3.85	3.31	1.45
GLRX2	AMPL21720577	322	192	13.767	9.181	3.88	3.35	1.45
KLF12	AMPL13246239	342	204	14.623	9.755	3.97	3.43	1.45
MAP4K4	AMPL35729130	363	218	15.52	10.424	4.05	3.51	1.45
ZNF503	AMPL18295272	443	267	18.941	12.767	4.32	3.78	1.45
DNAAF2	AMPL33923317	510	309	21.806	14.775	4.51	3.98	1.45
CENPA	AMPL10749776	523	315	22.361	15.062	4.55	4.01	1.45
INTS6	AMPL12119696	522	316	22.319	15.11	4.54	4.01	1.45
OSBP2	AMPL15048592	647	393	27.663	18.792	4.84	4.31	1.45
HIST1H2BF	AMPL10568251	658	398	28.133	19.031	4.86	4.32	1.45
GLIPR2	AMPL36624096	691	421	29.544	20.131	4.93	4.4	1.45
UGT8	AMPL2175655	702	426	30.015	20.37	4.95	4.42	1.45
FAM160B2	AMPL35850668	711	432	30.4	20.657	4.97	4.44	1.45
ADSS	AMPL2610798	737	449	31.511	21.47	5.02	4.49	1.45
PRKD3	AMPL27348922	793	483	33.906	23.096	5.13	4.59	1.45
HOMER1	AMPL28664457	812	495	34.718	23.669	5.16	4.62	1.45
PVRL2	AMPL6195892	837	509	35.787	24.339	5.2	4.66	1.45
POLR1C	AMPL22270858	855	519	36.556	24.817	5.23	4.69	1.45
RNF5	AMPL12800658	890	542	38.053	25.917	5.29	4.75	1.45
MYCBP	AMPL13516293	977	598	41.773	28.595	5.42	4.89	1.45
SSBP4	AMPL519798	1069	652	45.706	31.177	5.55	5.01	1.45
HELLS	AMPL31246801	1142	697	48.827	33.328	5.64	5.1	1.45
GPCPD1	AMPL31723891	1152	704	49.255	33.663	5.65	5.12	1.45
USP33	AMPL24291633	1221	747	52.205	35.719	5.73	5.2	1.45
TFAP4	AMPL9142488	1374	838	58.747	40.071	5.9	5.36	1.45
MRPL39	AMPL17527606	1417	867	60.585	41.457	5.94	5.41	1.45
SUDS3	AMPL34982866	1524	931	65.16	44.518	6.05	5.51	1.45
FUT8	AMPL15632482	1544	945	66.015	45.187	6.07	5.53	1.45
SLC9A3R2	AMPL2359109	1784	1093	76.277	52.264	6.27	5.74	1.45
PWP2	AMPL30365904	1840	1130	78.671	54.033	6.32	5.78	1.45
DDT	AMPL5984989	1993	1224	85.213	58.528	6.43	5.9	1.45
PLS1	AMPL10352160	2125	1306	90.857	62.449	6.52	5.99	1.45
GTPBP4	AMPL12827095	2653	1627	113.432	77.798	6.84	6.3	1.45
STOML2	AMPL24848837	2839	1745	121.384	83.44	6.94	6.4	1.45
MCMBP	AMPL14585130	3964	2446	169.485	116.96	7.41	6.88	1.45
PDLIM7	AMPL28391126	5753	3542	245.975	169.367	7.95	7.41	1.45
PSME3	AMPL28359869	8006	4933	342.305	235.881	8.42	7.89	1.45
CCT3	AMPL26936236	16261	10034	695.256	479.795	9.44	8.91	1.45
HIST1H4C	AMPL10568964	29173	18001	1247.32	860.752	10.29	9.75	1.45
FGFBP3	AMPL34484098	33	14	1.411	0.669	1.27	0.74	1.44
DUOX2	AMPL24343638	52	26	2.223	1.243	1.69	1.17	1.44
C1orf54	AMPL37204383	60	31	2.565	1.482	1.83	1.31	1.44
FUOM	AMPL2164504	60	31	2.565	1.482	1.83	1.31	1.44
CNPY4	AMPL34716185	68	36	2.907	1.721	1.97	1.44	1.44
HNF4G	AMPL27364502	68	36	2.907	1.721	1.97	1.44	1.44
SCARNA3	AMPL20448387	75	40	3.207	1.913	2.07	1.54	1.44
LOC100129858	AMPL38115806	76	41	3.249	1.96	2.09	1.57	1.44
TIAM2	AMPL12430144	86	47	3.677	2.247	2.23	1.7	1.44
LARP7	AMPL25014866	107	60	4.575	2.869	2.48	1.95	1.44
MADD	AMPL7374056	115	65	4.917	3.108	2.56	2.04	1.44
PNMA2	AMPL12450410	123	70	5.259	3.347	2.65	2.12	1.44
C1QL4	AMPL344024	131	75	5.601	3.586	2.72	2.2	1.44
FLVCR2	AMPL30777991	139	80	5.943	3.825	2.8	2.27	1.44
CRY1	AMPL29904863	191	112	8.166	5.355	3.2	2.67	1.44
ZNF200	AMPL21680784	192	113	8.209	5.403	3.2	2.68	1.44
PDE9A	AMPL5234037	206	122	8.808	5.834	3.29	2.77	1.44
FAM155B	AMPL31594922	251	150	10.732	7.173	3.55	3.03	1.44
MED23	AMPL29475941	275	165	11.758	7.89	3.67	3.15	1.44
KLRC4	AMPL25609125	285	171	12.185	8.177	3.72	3.2	1.44
OGDHL	AMPL32643040	343	206	14.665	9.85	3.97	3.44	1.44
OMA1	AMPL34981454	364	219	15.563	10.472	4.05	3.52	1.44
RPUSD3	AMPL17276931	394	239	16.846	11.428	4.16	3.64	1.44
EXTL3	AMPL9700232	474	289	20.266	13.819	4.41	3.89	1.44
TBPL1	AMPL27883448	491	298	20.993	14.249	4.46	3.93	1.44
ERI2	AMPL3411701	551	335	23.559	16.019	4.62	4.09	1.44
C12orf5	AMPL31486965	553	338	23.644	16.162	4.62	4.1	1.44
EPHA1	AMPL26844678	578	353	24.713	16.879	4.68	4.16	1.44
PRR3	AMPL14784444	642	393	27.449	18.792	4.83	4.31	1.44
METTL14	AMPL36121880	696	426	29.758	20.37	4.94	4.42	1.44
PFDN1	AMPL7653781	745	455	31.853	21.757	5.04	4.51	1.44
PLEKHA2	AMPL36687960	756	462	32.324	22.091	5.06	4.53	1.44
SYNRG	AMPL12841848	770	471	32.922	22.522	5.08	4.56	1.44
BTN3A2	AMPL10477530	810	498	34.632	23.813	5.16	4.63	1.44
ABCC1	AMPL28603395	868	532	37.112	25.439	5.25	4.72	1.44
MCM8	AMPL15296917	871	536	37.24	25.63	5.26	4.73	1.44
ENY2	AMPL34092233	894	550	38.224	26.299	5.29	4.77	1.44
DDX47	AMPL33520512	958	588	40.96	28.116	5.39	4.86	1.44
ERVMER34-1	AMPL9008018	998	615	42.671	29.407	5.45	4.93	1.44
LEPRE1	AMPL6889201	1035	637	44.252	30.459	5.5	4.98	1.44
CHST15	AMPL33181511	1280	789	54.728	37.728	5.8	5.28	1.44
EPN3	AMPL34069646	1377	846	58.875	40.453	5.9	5.37	1.44
MTSS1L	AMPL18024666	1382	849	59.089	40.597	5.91	5.38	1.44
CDC23	AMPL29010205	1396	859	59.687	41.075	5.92	5.39	1.44
METTL7B	AMPL35330286	1450	892	61.996	42.653	5.98	5.45	1.44
MRPL2	AMPL31399080	1490	920	63.706	43.992	6.02	5.49	1.44
RRP9	AMPL28632987	1688	1042	72.172	49.825	6.19	5.67	1.44
FKBP8	AMPL13118208	2071	1276	88.548	61.014	6.48	5.95	1.44
NCAPD3	AMPL26464337	2377	1472	101.631	70.386	6.68	6.16	1.44
SLC4A2	AMPL7601758	2577	1593	110.182	76.172	6.8	6.27	1.44
AP3D1	AMPL28947105	2580	1595	110.311	76.268	6.8	6.27	1.44
UHRF1	AMPL4138450	2830	1750	121	83.68	6.93	6.4	1.44
ID1	AMPL10478276	4710	2925	201.381	139.864	7.66	7.14	1.44
PXN	AMPL5092974	4896	3036	209.333	145.172	7.72	7.19	1.44
STARD7	AMPL32035008	5941	3674	254.013	175.679	7.99	7.46	1.44
CCDC124	AMPL5900911	6634	4125	283.643	197.245	8.15	7.63	1.44
VMP1	AMPL13983530	9488	5903	405.669	282.263	8.67	8.15	1.44
HDAC1	AMPL27170842	11610	7217	496.397	345.095	8.96	8.44	1.44
PGK1	AMPL5718916	13130	8151	561.387	389.756	9.14	8.61	1.44
TUBB	AMPL15720881	68450	42414	2926.65	2028.11	11.52	10.99	1.44
MECOM	AMPL29944478	23	8	0.983	0.383	0.99	0.47	1.43
PIGZ	AMPL13894492	31	13	1.325	0.622	1.22	0.7	1.43
SLC40A1	AMPL24828348	31	13	1.325	0.622	1.22	0.7	1.43
CSF1	AMPL5629117	66	35	2.822	1.674	1.93	1.42	1.43
PLTP	AMPL29729677	77	42	3.292	2.008	2.1	1.59	1.43
SMAD6	AMPL28805480	85	47	3.634	2.247	2.21	1.7	1.43
COL13A1	AMPL2571336	92	51	3.934	2.439	2.3	1.78	1.43
C2orf72	AMPL6371765	93	52	3.976	2.486	2.31	1.8	1.43
MBOAT1	AMPL5525099	108	61	4.618	2.917	2.49	1.97	1.43
EDNRA	AMPL10915030	120	69	5.131	3.299	2.62	2.1	1.43
CCDC68	AMPL14360574	169	99	7.226	4.734	3.04	2.52	1.43
ACTRT3	AMPL14535212	172	101	7.354	4.83	3.06	2.54	1.43
ASPHD2	AMPL31266549	206	123	8.808	5.881	3.29	2.78	1.43
UIMC1	AMPL10272429	226	135	9.663	6.455	3.41	2.9	1.43
AFAP1	AMPL4237008	227	136	9.706	6.503	3.42	2.91	1.43
E2F8	AMPL14009997	233	139	9.962	6.647	3.45	2.93	1.43
DOC2A	AMPL9597191	296	179	12.656	8.559	3.77	3.26	1.43
CD82	AMPL12006567	367	223	15.691	10.663	4.06	3.54	1.43
MARS2	AMPL16693496	476	291	20.352	13.915	4.42	3.9	1.43
SNORA71B	AMPL19808949	506	309	21.635	14.775	4.5	3.98	1.43
DLEU1	AMPL20476691	541	332	23.131	15.875	4.59	4.08	1.43
MRPS31	AMPL26824271	543	333	23.217	15.923	4.6	4.08	1.43
CLASP2	AMPL26721214	583	359	24.927	17.166	4.7	4.18	1.43
PPM1F	AMPL24479708	590	362	25.226	17.31	4.71	4.19	1.43
SMO	AMPL29337409	596	367	25.483	17.549	4.73	4.21	1.43
ATG16L1	AMPL14171877	640	393	27.364	18.792	4.83	4.31	1.43
S100PBP	AMPL35089913	726	449	31.041	21.47	5	4.49	1.43
IFT122	AMPL17892303	731	450	31.255	21.518	5.01	4.49	1.43
NUP37	AMPL34962870	773	477	33.05	22.809	5.09	4.57	1.43
NAF1	AMPL16534351	785	486	33.563	23.239	5.11	4.6	1.43
RHOT2	AMPL34710577	795	492	33.991	23.526	5.13	4.62	1.43
C1orf115	AMPL14529508	875	539	37.412	25.773	5.26	4.74	1.43
PVRL1	AMPL9541007	956	592	40.875	28.308	5.39	4.87	1.43
GRK6	AMPL11957235	1032	638	44.124	30.507	5.5	4.98	1.43
RNF126	AMPL20972264	1235	767	52.804	36.676	5.75	5.24	1.43
MRPS24	AMPL14210037	1349	838	57.678	40.071	5.87	5.36	1.43
EML3	AMPL15615352	1377	857	58.875	40.979	5.9	5.39	1.43
XRN2	AMPL12554126	1425	882	60.927	42.175	5.95	5.43	1.43
PACSIN3	AMPL32263099	1492	929	63.792	44.422	6.02	5.51	1.43
PBK	AMPL31636523	1504	933	64.305	44.613	6.03	5.51	1.43
TLN1	AMPL26924231	1658	1028	70.889	49.156	6.17	5.65	1.43
MRPL40	AMPL7207961	1842	1146	78.757	54.798	6.32	5.8	1.43
RDX	AMPL9660092	2269	1413	97.013	67.565	6.61	6.1	1.43
SLC25A10	AMPL13177285	2491	1551	106.505	74.164	6.75	6.23	1.43
NDUFS6	AMPL29747178	2723	1696	116.425	81.097	6.88	6.36	1.43
RNF43	AMPL31087747	2826	1758	120.829	84.062	6.93	6.41	1.43
SLC44A2	AMPL33533070	2851	1778	121.897	85.018	6.94	6.43	1.43
PTRF	AMPL13743274	3307	2064	141.394	98.694	7.15	6.64	1.43
SEPN1	AMPL22478323	3620	2263	154.777	108.21	7.28	6.77	1.43
GNL3	AMPL24242307	3808	2371	162.815	113.374	7.36	6.84	1.43
TPX2	AMPL12119161	3906	2436	167.005	116.482	7.39	6.88	1.43
FARSA	AMPL30093800	4461	2784	190.735	133.122	7.58	7.07	1.43
HIF1A	AMPL8472036	6560	4086	280.479	195.38	8.14	7.62	1.43
SPEF1	AMPL24505730	21	7	0.898	0.335	0.92	0.42	1.42
ARSJ	AMPL15560866	40	19	1.71	0.909	1.44	0.93	1.42
RASGRP1	AMPL26947091	89	50	3.805	2.391	2.26	1.76	1.42
TUBBP5	AMPL18972640	89	50	3.805	2.391	2.26	1.76	1.42
SAMD3	AMPL205808	116	67	4.96	3.204	2.58	2.07	1.42
EPN1	AMPL4138671	130	76	5.558	3.634	2.71	2.21	1.42
TMEM194B	AMPL2092888	132	77	5.644	3.682	2.73	2.23	1.42
BRCC3	AMPL35069100	137	80	5.858	3.825	2.78	2.27	1.42
FHDC1	AMPL17911027	139	81	5.943	3.873	2.8	2.28	1.42
FAM105A	AMPL33789338	149	88	6.371	4.208	2.88	2.38	1.42
C2orf44	AMPL13942936	162	96	6.926	4.59	2.99	2.48	1.42
PON3	AMPL4725628	176	105	7.525	5.021	3.09	2.59	1.42
CYP27B1	AMPL6559507	211	127	9.022	6.073	3.33	2.82	1.42
WDPCP	AMPL30848963	215	129	9.193	6.168	3.35	2.84	1.42
ZNF684	AMPL34397411	232	140	9.919	6.694	3.45	2.94	1.42
PRRG4	AMPL34958725	249	150	10.646	7.173	3.54	3.03	1.42
KIAA1161	AMPL33665922	274	167	11.715	7.985	3.67	3.17	1.42
MYT1	AMPL27448976	282	171	12.057	8.177	3.71	3.2	1.42
ATRIP	AMPL17518948	301	184	12.87	8.798	3.79	3.29	1.42
MAOA	AMPL2979713	366	225	15.649	10.759	4.06	3.56	1.42
PDCD2L	AMPL15566090	426	263	18.214	12.576	4.26	3.76	1.42
DENND2D	AMPL14956909	448	275	19.155	13.15	4.33	3.82	1.42
SLC6A17	AMPL121069	448	276	19.155	13.197	4.33	3.83	1.42
PCDHAC2	AMPL32717036	524	323	22.404	15.445	4.55	4.04	1.42
IDH3B	AMPL13139131	546	338	23.345	16.162	4.61	4.1	1.42
ACY1	AMPL7726101	610	378	26.081	18.075	4.76	4.25	1.42
GMPPB	AMPL12483718	650	402	27.791	19.222	4.85	4.34	1.42
FAM111B	AMPL21916698	684	424	29.245	20.274	4.92	4.41	1.42
C1orf85	AMPL35548301	713	443	30.485	21.183	4.98	4.47	1.42
USP1	AMPL314868	743	463	31.768	22.139	5.03	4.53	1.42
XPO4	AMPL34989143	746	464	31.896	22.187	5.04	4.54	1.42
GPKOW	AMPL31842971	777	482	33.221	23.048	5.1	4.59	1.42
APBA3	AMPL29949038	832	517	35.573	24.721	5.19	4.68	1.42
FAM168A	AMPL25628951	949	590	40.575	28.212	5.38	4.87	1.42
MED14	AMPL29053325	1203	752	51.435	35.958	5.71	5.21	1.42
SLC43A3	AMPL33249508	1210	758	51.735	36.245	5.72	5.22	1.42
HSDL2	AMPL14487098	1357	849	58.02	40.597	5.88	5.38	1.42
SSX2IP	AMPL10548842	1397	871	59.73	41.649	5.92	5.41	1.42
NUP85	AMPL14313447	1400	876	59.858	41.888	5.93	5.42	1.42
GSTO1	AMPL28344079	1426	889	60.97	42.509	5.95	5.44	1.42
RRP36	AMPL18476142	1722	1077	73.626	51.499	6.22	5.71	1.42
MAP3K6	AMPL27904852	1744	1092	74.566	52.216	6.24	5.73	1.42
EXOSC2	AMPL25002420	1951	1218	83.417	58.241	6.4	5.89	1.42
HDAC3	AMPL27735335	2077	1299	88.804	62.114	6.49	5.98	1.42
RPA2	AMPL7154849	2491	1563	106.505	74.738	6.75	6.24	1.42
FAM3C	AMPL5316415	2838	1784	121.342	85.305	6.93	6.43	1.42
PFKP	AMPL8877554	4280	2681	182.996	128.197	7.52	7.01	1.42
RUVBL1	AMPL9275469	4345	2733	185.775	130.684	7.55	7.04	1.42
SNRPF	AMPL11118112	5404	3395	231.054	162.338	7.86	7.35	1.42
RBM25	AMPL34785770	5972	3758	255.339	179.696	8	7.5	1.42
UBE2C	AMPL12133209	6919	4353	295.829	208.147	8.21	7.71	1.42
HMGB1	AMPL8401488	7238	4552	309.468	217.663	8.28	7.77	1.42
DDTL	AMPL4667239	27	11	1.154	0.526	1.11	0.61	1.41
LRRC46	AMPL15704789	54	28	2.309	1.339	1.73	1.23	1.41
ZNF738	AMPL18843941	57	30	2.437	1.435	1.78	1.28	1.41
C7orf10	AMPL6744248	60	32	2.565	1.53	1.83	1.34	1.41
HOXA1	AMPL27062592	71	39	3.036	1.865	2.01	1.52	1.41
MLLT3	AMPL28768232	76	42	3.249	2.008	2.09	1.59	1.41
ANGPTL4	AMPL34748637	96	55	4.105	2.63	2.35	1.86	1.41
ANKRD49	AMPL32450637	129	76	5.516	3.634	2.7	2.21	1.41
LOC100506844	AMPL37788467	134	79	5.729	3.778	2.75	2.26	1.41
SLC26A2	AMPL4451159	162	97	6.926	4.638	2.99	2.5	1.41
ZNF213	AMPL30279615	173	104	7.397	4.973	3.07	2.58	1.41
MCIN	AMPL7290560	182	109	7.782	5.212	3.13	2.64	1.41
AP4M1	AMPL27323776	201	121	8.594	5.786	3.26	2.76	1.41
CYB5RL	AMPL961909	202	122	8.637	5.834	3.27	2.77	1.41
PARP9	AMPL14104951	209	126	8.936	6.025	3.31	2.81	1.41
STOX2	AMPL31816527	209	126	8.936	6.025	3.31	2.81	1.41
BRCA2	AMPL6315908	229	139	9.791	6.647	3.43	2.93	1.41
C1orf21	AMPL14284754	232	141	9.919	6.742	3.45	2.95	1.41
AP4E1	AMPL13648211	245	149	10.475	7.125	3.52	3.02	1.41
FAAH	AMPL7569854	263	161	11.245	7.699	3.61	3.12	1.41
KCNQ1	AMPL5587792	322	198	13.767	9.468	3.88	3.39	1.41
PLEKHO2	AMPL14945347	389	240	16.632	11.476	4.14	3.64	1.41
MREG	AMPL32783785	405	251	17.316	12.002	4.2	3.7	1.41
HOXA5	AMPL31503505	406	252	17.359	12.05	4.2	3.71	1.41
GPR153	AMPL21699484	413	255	17.658	12.193	4.22	3.72	1.41
PDSS1	AMPL24659870	462	286	19.753	13.676	4.38	3.88	1.41
ALKBH4	AMPL33950939	494	307	21.121	14.68	4.47	3.97	1.41
RBM45	AMPL16674322	501	311	21.421	14.871	4.49	3.99	1.41
RNF220	AMPL32431412	556	346	23.772	16.545	4.63	4.13	1.41
BRF1	AMPL10562008	563	350	24.072	16.736	4.65	4.15	1.41
ELK1	AMPL27162079	633	395	27.065	18.888	4.81	4.31	1.41
ITGB3BP	AMPL8828072	634	396	27.107	18.935	4.81	4.32	1.41
PTTG1	AMPL29772431	634	397	27.107	18.983	4.81	4.32	1.41
PKMYT1	AMPL28668135	669	418	28.604	19.987	4.89	4.39	1.41
INTS4	AMPL15789366	698	436	29.844	20.848	4.95	4.45	1.41
COA3	AMPL2895133	700	437	29.929	20.896	4.95	4.45	1.41
SESTD1	AMPL18375813	729	457	31.169	21.852	5.01	4.51	1.41
OVCA2	AMPL18428370	759	477	32.452	22.809	5.06	4.57	1.41
JOSD2	AMPL16149423	922	579	39.421	27.686	5.34	4.84	1.41
GAL	AMPL32860554	934	587	39.934	28.069	5.36	4.86	1.41
DNTTIP1	AMPL16479912	957	603	40.918	28.834	5.39	4.9	1.41
ASB6	AMPL30768585	1014	637	43.355	30.459	5.47	4.98	1.41
MRPL27	AMPL31469176	1018	638	43.526	30.507	5.48	4.98	1.41
BAHD1	AMPL24976517	1149	721	49.127	34.476	5.65	5.15	1.41
PNO1	AMPL32352824	1250	789	53.445	37.728	5.77	5.28	1.41
RAP2C	AMPL37187685	1259	791	53.83	37.823	5.78	5.28	1.41
SDHB	AMPL8117849	1294	812	55.326	38.827	5.82	5.32	1.41
NDUFB10	AMPL28641997	1308	821	55.925	39.258	5.83	5.33	1.41
CDC26	AMPL34813326	1671	1051	71.445	50.256	6.18	5.68	1.41
RHPN2	AMPL18284369	1685	1066	72.044	50.973	6.19	5.7	1.41
CEP55	AMPL4712367	1837	1161	78.543	55.515	6.31	5.82	1.41
NAA15	AMPL17247906	1864	1176	79.697	56.233	6.33	5.84	1.41
CDKN3	AMPL28832730	1916	1205	81.921	57.619	6.37	5.87	1.41
MRPS18A	AMPL33501885	2097	1326	89.659	63.405	6.5	6.01	1.41
ATP6V1C1	AMPL12028941	2293	1447	98.04	69.191	6.63	6.13	1.41
C3orf37	AMPL32031875	2293	1450	98.04	69.335	6.63	6.14	1.41
MRPL38	AMPL14749673	2305	1454	98.553	69.526	6.64	6.14	1.41
IGF2BP2	AMPL12039255	2536	1602	108.429	76.603	6.77	6.28	1.41
GAMT	AMPL35014372	2653	1680	113.432	80.332	6.84	6.35	1.41
ABL1	AMPL28966626	2873	1820	122.838	87.027	6.95	6.46	1.41
MAGEB2	AMPL11411244	2890	1824	123.565	87.218	6.96	6.46	1.41
CDC6	AMPL9005706	2912	1836	124.506	87.792	6.97	6.47	1.41
CYFIP2	AMPL1731933	3005	1893	128.482	90.517	7.02	6.52	1.41
CDK1	AMPL10174522	3348	2113	143.147	101.037	7.17	6.67	1.41
LSM4	AMPL13283940	5958	3780	254.74	180.748	8	7.51	1.41
CCND1	AMPL16186640	10560	6681	451.504	319.465	8.82	8.32	1.41
CCNI2	AMPL3722859	25	10	1.069	0.478	1.05	0.56	1.4
KCTD12	AMPL34281392	25	10	1.069	0.478	1.05	0.56	1.4
PPIE	AMPL9335633	44	22	1.881	1.052	1.53	1.04	1.4
HESX1	AMPL27630808	47	24	2.01	1.148	1.59	1.1	1.4
PDDC1	AMPL21585854	64	35	2.736	1.674	1.9	1.42	1.4
FBXO48	AMPL2886332	69	38	2.95	1.817	1.98	1.49	1.4
AGPHD1	AMPL808111	72	40	3.078	1.913	2.03	1.54	1.4
FOXN3	AMPL5373656	77	43	3.292	2.056	2.1	1.61	1.4
OSR1	AMPL35397584	80	45	3.42	2.152	2.14	1.66	1.4
LOC642846	AMPL20538849	97	56	4.147	2.678	2.36	1.88	1.4
TMEM168	AMPL35286248	102	59	4.361	2.821	2.42	1.93	1.4
LINC00086	AMPL21058231	105	61	4.489	2.917	2.46	1.97	1.4
MUC1	AMPL10433590	114	67	4.874	3.204	2.55	2.07	1.4
ABHD8	AMPL37207261	135	80	5.772	3.825	2.76	2.27	1.4
ZNF434	AMPL32314913	149	89	6.371	4.256	2.88	2.39	1.4
TAF5	AMPL13662588	178	108	7.611	5.164	3.11	2.62	1.4
DNAL1	AMPL15098038	179	108	7.653	5.164	3.11	2.62	1.4
AARS2	AMPL31469233	195	119	8.337	5.69	3.22	2.74	1.4
KIF11	AMPL29149380	223	137	9.535	6.551	3.4	2.92	1.4
ASB9	AMPL186587	224	137	9.577	6.551	3.4	2.92	1.4
HELZ2	AMPL3224179	287	177	12.271	8.464	3.73	3.24	1.4
NHS	AMPL22030117	296	183	12.656	8.75	3.77	3.29	1.4
PPM1H	AMPL32447193	296	183	12.656	8.75	3.77	3.29	1.4
ASB13	AMPL14320134	312	194	13.34	9.276	3.84	3.36	1.4
RPL14	AMPL28568544	362	225	15.478	10.759	4.04	3.56	1.4
ZNF143	AMPL6994781	370	230	15.82	10.998	4.07	3.58	1.4
SRGAP2	AMPL25953827	374	232	15.991	11.094	4.09	3.6	1.4
TMEM241	AMPL15911732	402	250	17.188	11.954	4.18	3.7	1.4
APEX2	AMPL24654021	447	280	19.112	13.389	4.33	3.85	1.4
CHD1L	AMPL30159943	460	288	19.668	13.771	4.37	3.88	1.4
HAUS8	AMPL18701997	483	303	20.651	14.489	4.44	3.95	1.4
MOB3A	AMPL17685247	487	306	20.822	14.632	4.45	3.97	1.4
TMEM38B	AMPL32546518	501	313	21.421	14.967	4.49	4	1.4
L2HGDH	AMPL14523438	512	321	21.891	15.349	4.52	4.03	1.4
BRIP1	AMPL14267024	559	351	23.901	16.784	4.64	4.15	1.4
CCDC69	AMPL32872347	599	376	25.611	17.979	4.73	4.25	1.4
TRIM21	AMPL10299422	631	396	26.979	18.935	4.81	4.32	1.4
PHF21A	AMPL1557536	633	398	27.065	19.031	4.81	4.32	1.4
TMED8	AMPL21285176	633	399	27.065	19.079	4.81	4.33	1.4
PROM2	AMPL34558935	646	407	27.62	19.461	4.84	4.35	1.4
KCTD9	AMPL32219258	735	462	31.426	22.091	5.02	4.53	1.4
MRPL45	AMPL14921639	767	485	32.794	23.191	5.08	4.6	1.4
C20orf72	AMPL15998291	781	493	33.392	23.574	5.1	4.62	1.4
LOC100507003	AMPL9488793	838	529	35.83	25.295	5.2	4.72	1.4
TTYH2	AMPL18600400	848	537	36.257	25.678	5.22	4.74	1.4
C4orf27	AMPL30648347	880	558	37.625	26.682	5.27	4.79	1.4
WDR76	AMPL15013700	958	608	40.96	29.073	5.39	4.91	1.4
C11orf9	AMPL2179580	997	632	42.628	30.22	5.45	4.96	1.4
SIRPA	AMPL18328583	1004	635	42.927	30.364	5.46	4.97	1.4
ARHGEF16	AMPL25332281	1007	638	43.055	30.507	5.46	4.98	1.4
MSANTD3	AMPL7924919	1024	648	43.782	30.985	5.48	5	1.4
ACSF2	AMPL14062720	1101	697	47.074	33.328	5.59	5.1	1.4
SNRPG	AMPL11526481	1156	731	49.426	34.954	5.66	5.17	1.4
KLK7	AMPL35550922	1174	743	50.196	35.528	5.68	5.19	1.4
VPS29	AMPL16384882	1292	817	55.241	39.066	5.81	5.32	1.4
TSPAN6	AMPL8790872	1350	855	57.721	40.883	5.88	5.39	1.4
DCK	AMPL5927593	1486	946	63.535	45.235	6.01	5.53	1.4
LLGL1	AMPL30285380	1527	970	65.288	46.382	6.05	5.57	1.4
HIST1H2AD	AMPL35127874	1641	1040	70.163	49.73	6.15	5.66	1.4
WDR12	AMPL30613917	2055	1303	87.864	62.305	6.47	5.98	1.4
PTP4A2	AMPL15772748	2534	1618	108.344	77.368	6.77	6.29	1.4
SNRNP40	AMPL29108218	2565	1635	109.669	78.181	6.79	6.31	1.4
STK4	AMPL27884356	2838	1804	121.342	86.262	6.93	6.45	1.4
MRPL12	AMPL7153249	3314	2107	141.693	100.75	7.16	6.67	1.4
ARPC5	AMPL28159272	4748	3023	203.006	144.55	7.67	7.19	1.4
LOC100506207	AMPL37568410	20	7	0.855	0.335	0.89	0.42	1.39
ZNF702P	AMPL20235576	20	7	0.855	0.335	0.89	0.42	1.39
IRX5	AMPL29432541	31	14	1.325	0.669	1.22	0.74	1.39
C4B	AMPL1988353	34	16	1.454	0.765	1.3	0.82	1.39
SYCE1L	AMPL1131666	34	16	1.454	0.765	1.3	0.82	1.39
TRANK1	AMPL25400028	37	18	1.582	0.861	1.37	0.9	1.39
LGALS2	AMPL27171644	40	20	1.71	0.956	1.44	0.97	1.39
ZNF703	AMPL15379939	40	20	1.71	0.956	1.44	0.97	1.39
SPTB	AMPL305628	90	52	3.848	2.486	2.28	1.8	1.39
MIA	AMPL7234462	95	55	4.062	2.63	2.34	1.86	1.39
DEPDC4	AMPL35245378	109	64	4.66	3.06	2.5	2.02	1.39
PTGER4	AMPL6055159	109	64	4.66	3.06	2.5	2.02	1.39
TMEM74B	AMPL31316720	118	70	5.045	3.347	2.6	2.12	1.39
C19orf26	AMPL34333315	127	76	5.43	3.634	2.68	2.21	1.39
KIF26A	AMPL31057460	150	91	6.413	4.351	2.89	2.42	1.39
ICOSLG	AMPL25876673	151	91	6.456	4.351	2.9	2.42	1.39
AGBL5	AMPL37012619	187	114	7.995	5.451	3.17	2.69	1.39
TCIRG1	AMPL28136759	211	130	9.022	6.216	3.33	2.85	1.39
POLD3	AMPL13673431	257	159	10.988	7.603	3.58	3.1	1.39
NLRX1	AMPL15023244	265	164	11.33	7.842	3.62	3.14	1.39
ZNF627	AMPL34734856	268	167	11.459	7.985	3.64	3.17	1.39
TBX3	AMPL31361135	351	220	15.007	10.52	4	3.53	1.39
RDH13	AMPL10413856	374	235	15.991	11.237	4.09	3.61	1.39
CEP97	AMPL36987214	389	244	16.632	11.667	4.14	3.66	1.39
DYRK3	AMPL10272579	393	247	16.803	11.811	4.15	3.68	1.39
ANKRD32	AMPL14647652	421	265	18	12.671	4.25	3.77	1.39
ALDH4A1	AMPL8722244	428	270	18.3	12.911	4.27	3.8	1.39
RAB27A	AMPL22039343	442	278	18.898	13.293	4.31	3.84	1.39
GCFC1	AMPL33143890	500	316	21.378	15.11	4.48	4.01	1.39
RNF166	AMPL17740466	515	326	22.019	15.588	4.52	4.05	1.39
PIGX	AMPL6873952	568	360	24.285	17.214	4.66	4.19	1.39
TMEM65	AMPL21485865	586	371	25.055	17.74	4.7	4.23	1.39
ABI2	AMPL27003455	628	398	26.851	19.031	4.8	4.32	1.39
DBF4B	AMPL34781725	634	402	27.107	19.222	4.81	4.34	1.39
TRIM59	AMPL15769374	649	411	27.749	19.653	4.85	4.37	1.39
SPC25	AMPL31474995	648	412	27.706	19.701	4.84	4.37	1.39
C16orf74	AMPL22056364	670	424	28.647	20.274	4.89	4.41	1.39
RBP7	AMPL17250017	680	431	29.074	20.609	4.91	4.43	1.39
SNX2	AMPL8270065	702	445	30.015	21.279	4.95	4.48	1.39
TIMM8A	AMPL30038297	713	453	30.485	21.661	4.98	4.5	1.39
ACTR5	AMPL14003590	718	456	30.699	21.805	4.99	4.51	1.39
MST4	AMPL32723546	797	508	34.077	24.291	5.13	4.66	1.39
ARFIP1	AMPL301805	826	524	35.316	25.056	5.18	4.7	1.39
ROR2	AMPL27221556	828	528	35.402	25.247	5.19	4.71	1.39
SEC14L4	AMPL17994563	879	561	37.583	26.825	5.27	4.8	1.39
FRMD6	AMPL34772952	884	563	37.796	26.921	5.28	4.8	1.39
NCOR2	AMPL27417266	951	605	40.661	28.929	5.38	4.9	1.39
ARPC5L	AMPL14557616	963	612	41.174	29.264	5.4	4.92	1.39
EGFL7	AMPL21609128	964	615	41.217	29.407	5.4	4.93	1.39
ANAPC15	AMPL24583545	1083	690	46.305	32.994	5.56	5.09	1.39
NUDT9	AMPL34850614	1164	744	49.768	35.576	5.67	5.19	1.39
ESRRA	AMPL27232930	1183	755	50.58	36.102	5.69	5.21	1.39
OSBPL10	AMPL32559888	1206	768	51.564	36.723	5.72	5.24	1.39
ETV6	AMPL7530464	1308	837	55.925	40.023	5.83	5.36	1.39
HS6ST1	AMPL29476262	1325	849	56.652	40.597	5.85	5.38	1.39
MAP7D1	AMPL31241631	1360	872	58.148	41.696	5.89	5.42	1.39
XPR1	AMPL28885058	1390	887	59.431	42.414	5.92	5.44	1.39
KLC2	AMPL35846142	1508	964	64.476	46.095	6.03	5.56	1.39
TMEM161A	AMPL32995458	1550	988	66.272	47.243	6.07	5.59	1.39
TRA2A	AMPL12211637	1705	1094	72.899	52.312	6.21	5.74	1.39
DVL3	AMPL29881022	1778	1137	76.02	54.368	6.27	5.79	1.39
NCBP2	AMPL12946266	2211	1421	94.534	67.948	6.58	6.11	1.39
MRPS2	AMPL30845256	2467	1585	105.479	75.79	6.73	6.26	1.39
FOXP4	AMPL1819074	3018	1935	129.038	92.526	7.02	6.55	1.39
PPP6R3	AMPL7663845	3099	1985	132.501	94.917	7.06	6.58	1.39
HIST1H1C	AMPL27967856	4167	2666	178.164	127.48	7.49	7.01	1.39
NDUFS5	AMPL7465904	4419	2830	188.939	135.322	7.57	7.09	1.39
GRINA	AMPL6282317	7660	4922	327.511	235.355	8.36	7.88	1.39
ICAM1	AMPL3345029	29	13	1.24	0.622	1.16	0.7	1.38
SYPL2	AMPL5581613	32	15	1.368	0.717	1.24	0.78	1.38
PRG2	AMPL7050347	49	26	2.095	1.243	1.63	1.17	1.38
NOD2	AMPL36904319	55	30	2.352	1.435	1.75	1.28	1.38
KDELC1	AMPL37366780	66	37	2.822	1.769	1.93	1.47	1.38
HES2	AMPL31041759	75	43	3.207	2.056	2.07	1.61	1.38
APBB3	AMPL17216652	88	51	3.763	2.439	2.25	1.78	1.38
C15orf59	AMPL1502730	91	53	3.891	2.534	2.29	1.82	1.38
SLC44A3	AMPL1614239	100	59	4.276	2.821	2.4	1.93	1.38
HELB	AMPL16621173	186	115	7.953	5.499	3.16	2.7	1.38
CTH	AMPL8239913	197	122	8.423	5.834	3.24	2.77	1.38
FAM48A	AMPL899606	199	123	8.508	5.881	3.25	2.78	1.38
PARPBP	AMPL31423706	247	154	10.561	7.364	3.53	3.06	1.38
SLC39A13	AMPL1978206	284	178	12.143	8.511	3.72	3.25	1.38
C9orf116	AMPL5425607	292	184	12.485	8.798	3.75	3.29	1.38
TBC1D2	AMPL32068269	342	216	14.623	10.328	3.97	3.5	1.38
SMYD3	AMPL7076791	355	224	15.178	10.711	4.02	3.55	1.38
SNORA27	AMPL19817183	377	239	16.119	11.428	4.1	3.64	1.38
SNAI1	AMPL29740812	378	240	16.162	11.476	4.1	3.64	1.38
ANKRD13B	AMPL35906940	389	246	16.632	11.763	4.14	3.67	1.38
RTEL1	AMPL17569736	390	246	16.675	11.763	4.14	3.67	1.38
BTG3	AMPL12805067	402	254	17.188	12.145	4.18	3.72	1.38
SEC24A	AMPL35534631	444	283	18.984	13.532	4.32	3.86	1.38
STAU1	AMPL31336577	483	307	20.651	14.68	4.44	3.97	1.38
ALKBH2	AMPL5379670	504	321	21.549	15.349	4.49	4.03	1.38
C10orf35	AMPL35609889	507	322	21.677	15.397	4.5	4.04	1.38
C14orf80	AMPL6068909	536	342	22.917	16.353	4.58	4.12	1.38
DARS2	AMPL31565533	557	355	23.815	16.975	4.63	4.17	1.38
TCTN2	AMPL14632139	578	370	24.713	17.692	4.68	4.22	1.38
ZDHHC2	AMPL33977891	687	440	29.373	21.039	4.92	4.46	1.38
UTRN	AMPL12182952	704	449	30.1	21.47	4.96	4.49	1.38
RAP1GDS1	AMPL5207461	763	489	32.623	23.382	5.07	4.61	1.38
MRPL4	AMPL31935900	794	508	33.948	24.291	5.13	4.66	1.38
STRN	AMPL10921085	799	511	34.162	24.434	5.14	4.67	1.38
UBL4A	AMPL24742807	816	523	34.889	25.008	5.17	4.7	1.38
TYW3	AMPL35780784	828	529	35.402	25.295	5.19	4.72	1.38
SNAPC4	AMPL7591142	872	558	37.283	26.682	5.26	4.79	1.38
TFB2M	AMPL36678325	893	575	38.181	27.495	5.29	4.83	1.38
MYO18A	AMPL16182996	969	620	41.431	29.646	5.41	4.94	1.38
SH3PXD2B	AMPL2485537	1002	642	42.842	30.698	5.45	4.99	1.38
STOM	AMPL30344390	998	643	42.671	30.746	5.45	4.99	1.38
AK4	AMPL21206662	1009	647	43.141	30.938	5.46	5	1.38
PDE12	AMPL15989573	1337	862	57.165	41.218	5.86	5.4	1.38
RBM47	AMPL5063047	1342	866	57.379	41.409	5.87	5.41	1.38
TEAD4	AMPL21049071	1353	873	57.849	41.744	5.88	5.42	1.38
MIS18A	AMPL33086698	1470	946	62.851	45.235	6	5.53	1.38
LMBR1	AMPL35092983	1505	967	64.348	46.239	6.03	5.56	1.38
NARF	AMPL12325125	1641	1056	70.163	50.495	6.15	5.69	1.38
CXXC5	AMPL33740472	1640	1057	70.12	50.542	6.15	5.69	1.38
ZC3H15	AMPL31640285	1812	1165	77.474	55.707	6.29	5.83	1.38
C8orf33	AMPL35829818	2183	1413	93.336	67.565	6.56	6.1	1.38
PPM1G	AMPL16298629	2760	1785	118.007	85.353	6.89	6.43	1.38
ETF1	AMPL28266699	2879	1853	123.095	88.605	6.96	6.49	1.38
AAMP	AMPL3466806	3314	2148	141.693	102.711	7.16	6.7	1.38
MFN2	AMPL1784398	3656	2371	156.316	113.374	7.3	6.84	1.38
PSMA5	AMPL11450817	3697	2387	158.069	114.139	7.31	6.85	1.38
ASF1B	AMPL32091480	3746	2423	160.164	115.86	7.33	6.87	1.38
FBL	AMPL11802146	5399	3485	230.84	166.642	7.86	7.39	1.38
PDE4B	AMPL11163008	5518	3565	235.928	170.467	7.89	7.42	1.38
EIF6	AMPL16695689	6857	4452	293.178	212.881	8.2	7.74	1.38
PABPN1	AMPL30454890	7847	5066	335.506	242.24	8.39	7.93	1.38
TCEB2	AMPL21455179	8253	5324	352.865	254.577	8.47	8	1.38
SFPQ	AMPL30437366	10021	6475	428.458	309.614	8.75	8.28	1.38
CFL1	AMPL27268238	42915	27726	1834.87	1325.77	10.84	10.37	1.38
LRRC16B	AMPL16434711	21	8	0.898	0.383	0.92	0.47	1.37
MAST4	AMPL6972727	24	10	1.026	0.478	1.02	0.56	1.37
ABP1	AMPL2573026	27	12	1.154	0.574	1.11	0.65	1.37
FLJ27354	AMPL37803941	44	23	1.881	1.1	1.53	1.07	1.37
SRPX2	AMPL25233959	44	23	1.881	1.1	1.53	1.07	1.37
PARP10	AMPL18490429	90	53	3.848	2.534	2.28	1.82	1.37
RPLP0P2	AMPL19813433	104	62	4.447	2.965	2.45	1.99	1.37
ZNF341	AMPL16526404	128	78	5.473	3.73	2.69	2.24	1.37
MYPOP	AMPL981219	182	113	7.782	5.403	3.13	2.68	1.37
CR2	AMPL7701844	206	129	8.808	6.168	3.29	2.84	1.37
CNTNAP3	AMPL15790230	209	131	8.936	6.264	3.31	2.86	1.37
PRMT6	AMPL33017216	212	133	9.064	6.36	3.33	2.88	1.37
TMEM45A	AMPL33651218	217	136	9.278	6.503	3.36	2.91	1.37
MAGI3	AMPL2085302	219	137	9.364	6.551	3.37	2.92	1.37
PARD6A	AMPL30998254	220	138	9.406	6.599	3.38	2.93	1.37
RAB9A	AMPL10295114	224	140	9.577	6.694	3.4	2.94	1.37
KIF24	AMPL21252539	233	147	9.962	7.029	3.45	3.01	1.37
EEFSEC	AMPL36850655	297	188	12.699	8.99	3.78	3.32	1.37
PRKAB2	AMPL29688710	327	207	13.981	9.898	3.91	3.45	1.37
KCNH2	AMPL5409855	344	219	14.708	10.472	3.97	3.52	1.37
FIBCD1	AMPL17177509	350	222	14.965	10.615	4	3.54	1.37
AURKB	AMPL29181444	378	241	16.162	11.524	4.1	3.65	1.37
SH3TC2	AMPL35918230	383	245	16.376	11.715	4.12	3.67	1.37
SPA17	AMPL31650566	390	248	16.675	11.859	4.14	3.68	1.37
CA2	AMPL3611743	390	249	16.675	11.906	4.14	3.69	1.37
CPEB4	AMPL15269724	418	267	17.872	12.767	4.24	3.78	1.37
WDR92	AMPL35883464	427	273	18.257	13.054	4.27	3.81	1.37
XRCC6BP1	AMPL16636087	431	275	18.428	13.15	4.28	3.82	1.37
NFKBIZ	AMPL13885166	482	310	20.608	14.823	4.43	3.98	1.37
HEXIM2	AMPL35000659	485	310	20.737	14.823	4.44	3.98	1.37
DONSON	AMPL33726471	512	328	21.891	15.684	4.52	4.06	1.37
ID2	AMPL7662983	533	342	22.789	16.353	4.57	4.12	1.37
DIAPH3	AMPL1693799	559	360	23.901	17.214	4.64	4.19	1.37
COPG2	AMPL12682527	561	360	23.986	17.214	4.64	4.19	1.37
UQCR10	AMPL13678518	594	382	25.397	18.266	4.72	4.27	1.37
RNMTL1	AMPL30861515	635	410	27.15	19.605	4.82	4.36	1.37
SHCBP1	AMPL14139817	689	444	29.459	21.231	4.93	4.47	1.37
UVSSA	AMPL37348726	702	453	30.015	21.661	4.95	4.5	1.37
POC1A	AMPL25539376	704	453	30.1	21.661	4.96	4.5	1.37
ABHD6	AMPL32219778	729	469	31.169	22.426	5.01	4.55	1.37
FANCA	AMPL4937401	828	535	35.402	25.582	5.19	4.73	1.37
PDE7A	AMPL6779120	828	535	35.402	25.582	5.19	4.73	1.37
USP46	AMPL35388077	929	601	39.72	28.738	5.35	4.89	1.37
PRKRA	AMPL7228418	951	614	40.661	29.36	5.38	4.92	1.37
FURIN	AMPL8169189	1013	657	43.312	31.416	5.47	5.02	1.37
POLA2	AMPL10505043	1196	774	51.136	37.01	5.7	5.25	1.37
UBL5	AMPL1294796	1285	834	54.941	39.879	5.81	5.35	1.37
PIN1	AMPL29626796	1351	876	57.763	41.888	5.88	5.42	1.37
EDC4	AMPL24837000	1363	882	58.276	42.175	5.89	5.43	1.37
MRPL44	AMPL37108619	1496	968	63.963	46.287	6.02	5.56	1.37
YWHAG	AMPL12211753	1666	1079	71.232	51.594	6.17	5.72	1.37
UBE2J2	AMPL22510154	1735	1127	74.182	53.89	6.23	5.78	1.37
MCM10	AMPL21941152	1864	1208	79.697	57.763	6.33	5.88	1.37
SMARCD1	AMPL8813567	1952	1273	83.46	60.871	6.4	5.95	1.37
CDK6	AMPL5549170	2140	1391	91.498	66.513	6.53	6.08	1.37
CMC2	AMPL33873279	2358	1538	100.819	73.542	6.67	6.22	1.37
FAM136A	AMPL17179455	2666	1740	113.988	83.201	6.85	6.4	1.37
UHMK1	AMPL17484483	3592	2336	153.58	111.7	7.27	6.82	1.37
ATP5D	AMPL9841063	3705	2405	158.411	115	7.32	6.86	1.37
DNAJB11	AMPL32836566	4057	2635	173.461	125.998	7.45	6.99	1.37
UQCRC2	AMPL11620501	4429	2884	189.366	137.904	7.57	7.12	1.37
TARDBP	AMPL12780081	6002	3922	256.622	187.538	8.01	7.56	1.37
SMARCA5	AMPL8582092	6229	4073	266.327	194.758	8.06	7.61	1.37
TUBA1B	AMPL28018898	63585	41444	2718.64	1981.72	11.41	10.95	1.37
DNALI1	AMPL9300885	22	9	0.941	0.43	0.96	0.52	1.36
C2orf70	AMPL4755826	25	11	1.069	0.526	1.05	0.61	1.36
ODF3B	AMPL501304	36	18	1.539	0.861	1.34	0.9	1.36
ZMYND12	AMPL15083495	42	22	1.796	1.052	1.48	1.04	1.36
CCDC19	AMPL12321993	51	28	2.181	1.339	1.67	1.23	1.36
CHCHD7	AMPL33333	51	28	2.181	1.339	1.67	1.23	1.36
[truncated: 2,196 more rows]
